# Supplementary material for: 2,4-Disulfanyl-6-[(E)-(2-sulfanylbenz­yl)imino­meth­yl]phenol
Source: Acta Crystallogr Sect E Struct Rep Online. 2009 Aug 19;65(Pt 9):o2179. doi: 10.1107/S160053680903205X (PMC2969949; doi:10.1107/S160053680903205X)
Supplement: Supplementary file 2 [file e-65-o2179-Isup2.hkl]

# 
# h,k,l, Fc-squared, Fo-squared, sigma(Fo-squared) and status flag 
# 
data_I
_shelx_title ' P21c in P2(1)/c' 
_shelx_refln_list_code          4 
_shelx_F_calc_maximum      213.92 
_exptl_crystal_F_000       640.00 
_reflns_d_resolution_high  0.8409 
 
loop_ 
 _symmetry_equiv_pos_as_xyz 
 'x, y, z' 
 '-x, y+1/2, -z+1/2' 
 '-x, -y, -z' 
 'x, -y-1/2, z-1/2' 
 
_cell_length_a    11.9763 
_cell_length_b     8.2333 
_cell_length_c    14.2213 
_cell_angle_alpha  90.000 
_cell_angle_beta   98.723 
_cell_angle_gamma  90.000 
 
_shelx_F_squared_multiplier     1.000 
 
loop_ 
 _refln_index_h 
 _refln_index_k 
 _refln_index_l 
 _refln_F_squared_calc 
 _refln_F_squared_meas 
 _refln_F_squared_sigma 
 _refln_observed_status 
   1   0   0     1597.34     1294.86     22.48 o 
   2   0   0        0.69        7.72      1.01 o 
   3   0   0      122.10      153.64      3.29 o 
   4   0   0      256.98      381.75      8.39 o 
   5   0   0      328.80      304.44      6.05 o 
   6   0   0     1515.26     1493.78     26.84 o 
   7   0   0      101.16      105.67      3.85 o 
   8   0   0      742.38      698.08     15.10 o 
   9   0   0      386.26      332.10     13.42 o 
  10   0   0      272.00      265.34     12.75 o 
  11   0   0       32.45       35.89      6.04 o 
  12   0   0        2.40        8.05      5.03 o 
  13   0   0       66.34       61.39      8.39 o 
  14   0   0        7.78       -4.70      4.03 o 
   1   1   0       11.46       41.11      1.42 o 
   2   1   0     3924.44     4042.88     37.05 o 
   3   1   0      190.15      195.78      2.33 o 
   4   1   0      265.03      291.78      3.47 o 
   5   1   0      202.67      218.37      3.18 o 
   6   1   0      699.67      624.44      7.43 o 
   7   1   0      210.91      209.38      3.48 o 
   8   1   0       10.54       13.68      2.11 o 
   9   1   0        4.43        6.95      1.82 o 
  10   1   0        4.65        5.54      2.85 o 
  11   1   0       52.61       47.87      4.86 o 
  12   1   0       77.72       84.80      9.90 o 
  13   1   0        2.11        0.17      3.08 o 
  14   1   0       12.74       14.45      4.35 o 
   0   2   0     3099.33     3226.83     36.86 o 
   1   2   0       19.84       44.27      2.45 o 
   2   2   0    45759.88    32254.33    425.16 o 
   3   2   0      139.88      164.47      2.61 o 
   4   2   0     2385.69     2467.20     17.44 o 
   5   2   0      140.26      150.52      2.58 o 
   6   2   0       42.92       31.86      1.56 o 
   7   2   0      479.45      513.21      6.71 o 
   8   2   0       33.14       32.45      2.06 o 
   9   2   0        0.32       -0.97      1.50 o 
  10   2   0      362.43      347.03     10.44 o 
  11   2   0       43.14       43.37      4.74 o 
  12   2   0        3.98        6.36      4.86 o 
  13   2   0        0.17        2.52      3.32 o 
   1   3   0      103.62      130.16      3.15 o 
   2   3   0     2829.66     3014.10     22.59 o 
   3   3   0      424.99      475.52      5.35 o 
   4   3   0      754.41      848.13      8.30 o 
   5   3   0       80.84       84.96      2.42 o 
   6   3   0       89.19       82.25      2.21 o 
   7   3   0        8.88        7.04      1.26 o 
   8   3   0      333.78      317.94      5.92 o 
   9   3   0       49.44       49.49      3.31 o 
  10   3   0       17.25       11.03      3.30 o 
  11   3   0       56.88       52.14      5.10 o 
  12   3   0        4.90        1.37      4.86 o 
  13   3   0       11.62        9.91      3.91 o 
   0   4   0     4515.25     4471.40     52.73 o 
   1   4   0        0.37        0.74      1.36 o 
   2   4   0       13.62       28.88      2.04 o 
   3   4   0      559.51      563.41      8.40 o 
   4   4   0     3421.88     3396.61     26.31 o 
   5   4   0       29.67       39.40      1.97 o 
   6   4   0      134.81      141.68      3.41 o 
   7   4   0       34.14       36.79      1.94 o 
   8   4   0       99.91       94.24      3.51 o 
   9   4   0       11.95        5.44      1.74 o 
  10   4   0       19.44       14.13      5.87 o 
  11   4   0        0.73       -0.64      2.58 o 
  12   4   0        3.00        8.22      3.32 o 
   1   5   0      603.60      608.64      7.88 o 
   2   5   0      682.41      706.18      8.93 o 
   3   5   0       79.06       82.54      2.97 o 
   4   5   0      392.07      362.07      5.36 o 
   5   5   0       61.94       57.08      2.38 o 
   6   5   0       35.39       39.11      2.23 o 
   7   5   0       14.44       18.24      1.76 o 
   8   5   0      243.05      238.42      5.65 o 
   9   5   0       14.53       10.06      2.00 o 
  10   5   0       19.17       24.02      7.21 o 
  11   5   0        1.91        0.93      2.72 o 
  12   5   0        6.17        6.27      3.67 o 
   0   6   0       23.33       17.78      4.36 o 
   1   6   0      145.06      148.44      6.40 o 
   2   6   0      276.86      281.53      7.03 o 
   3   6   0       99.56      107.04      4.45 o 
   4   6   0        3.22       -2.04      1.81 o 
   5   6   0      178.92      183.46      4.89 o 
   6   6   0      660.61      638.28     17.38 o 
   7   6   0       40.06       43.17      3.58 o 
   8   6   0        0.42       -0.83      1.82 o 
   9   6   0        5.64        2.42      2.19 o 
  10   6   0        0.01        3.35      5.03 o 
  11   6   0       10.76       22.14      6.37 o 
   1   7   0      121.18      129.38      6.64 o 
   2   7   0      171.37      171.57      7.47 o 
   3   7   0       15.12       16.42      3.63 o 
   4   7   0       15.82        8.61      2.42 o 
   5   7   0       48.24       44.38      6.11 o 
   6   7   0       23.98       36.41      3.61 o 
   7   7   0       17.19       24.85      3.26 o 
   8   7   0       24.14       32.77      6.37 o 
   9   7   0        2.55        4.83      7.04 o 
   0   8   0       38.94       40.59      6.71 o 
   1   8   0        0.20        1.09      2.72 o 
   2   8   0       10.37       11.26      3.35 o 
   3   8   0      110.50      109.70      6.88 o 
   4   8   0       27.66       24.50      3.40 o 
   5   8   0        0.54        1.07      2.23 o 
   6   8   0        0.52        0.56      2.42 o 
   7   8   0       11.87       11.37      3.43 o 
   8   8   0       61.12       57.17      5.57 o 
   1   9   0        3.31        5.16      3.20 o 
   2   9   0        1.88        0.53      2.73 o 
   3   9   0       14.12       12.61      3.77 o 
   4   9   0       14.35       19.28      5.87 o 
   5   9   0       14.05       22.65      4.03 o 
 -14   1   1        2.80        2.15      3.43 o 
 -13   1   1       16.12       40.48     10.40 o 
 -12   1   1        0.82        8.52      3.20 o 
 -11   1   1      204.79      224.08      9.90 o 
 -10   1   1       76.96       72.20      3.80 o 
  -9   1   1      677.54      632.79     16.10 o 
  -8   1   1        1.19        0.52      1.29 o 
  -7   1   1        0.26        1.61      0.80 o 
  -6   1   1       24.37       30.68      1.32 o 
  -5   1   1     5553.09     5609.87     39.97 o 
  -4   1   1      564.69      780.12      6.90 o 
  -3   1   1    19141.63    16464.83    131.10 o 
  -2   1   1        0.98        5.88      0.70 o 
  -1   1   1     1181.15     1125.53     13.64 o 
   0   1   1        1.48       14.61      0.95 o 
   1   1   1     4128.16     3869.68     48.47 o 
   2   1   1       97.42      132.09      2.07 o 
   3   1   1       65.61       74.89      2.19 o 
   4   1   1        3.44        6.10      0.73 o 
   5   1   1     5865.18     6053.90     64.03 o 
   6   1   1      407.85      424.63      7.88 o 
   7   1   1     1343.15     1382.84     13.73 o 
   8   1   1      360.43      367.08      5.21 o 
   9   1   1      149.74      121.47      9.73 o 
  10   1   1      663.38      714.00     15.77 o 
  11   1   1       20.40       28.37      4.27 o 
  12   1   1      432.42      408.15     20.13 o 
  13   1   1       30.29       16.57      6.21 o 
 -13   2   1       10.49        5.53      3.38 o 
 -12   2   1       24.75       24.11      4.38 o 
 -11   2   1       36.93       36.39      5.54 o 
 -10   2   1       93.11      109.76      4.63 o 
  -9   2   1       25.57       23.97      2.55 o 
  -8   2   1      104.52      108.48      3.22 o 
  -7   2   1      232.41      237.98      8.61 o 
  -6   2   1        0.50        0.76      0.90 o 
  -5   2   1      527.66      583.38      5.55 o 
  -4   2   1      251.50      298.19      3.79 o 
  -3   2   1     2635.40     2429.19     21.02 o 
  -2   2   1     1336.37     1514.82     13.41 o 
  -1   2   1    18375.65    15944.77    174.16 o 
   0   2   1      200.45      291.78      4.56 o 
   1   2   1     6021.82     5433.21     42.64 o 
   2   2   1     1074.10      868.02      7.54 o 
   3   2   1     7534.32     7245.14     50.90 o 
   4   2   1        3.89        0.98      0.72 o 
   5   2   1      553.94      604.73      6.50 o 
   6   2   1       40.63       41.05      1.73 o 
   7   2   1       55.71       53.00      2.98 o 
   8   2   1        5.18        7.82      1.33 o 
   9   2   1       51.81       44.26      4.15 o 
  10   2   1      107.63      115.44      6.39 o 
  11   2   1        6.85        3.37      3.86 o 
  12   2   1        0.03        1.83      2.82 o 
  13   2   1       25.71       31.75      5.06 o 
 -13   3   1        2.45        0.17      3.19 o 
 -12   3   1       45.41       49.04      6.21 o 
 -11   3   1       62.73       81.05      6.05 o 
 -10   3   1        0.07        2.35      2.00 o 
  -9   3   1      313.75      302.31     13.30 o 
  -8   3   1      193.07      194.87      4.51 o 
  -7   3   1        1.71        4.16      1.00 o 
  -6   3   1       66.94       62.37      2.95 o 
  -5   3   1     3613.64     3558.09     27.02 o 
  -4   3   1      824.06      821.59      8.09 o 
  -3   3   1     2976.56     3147.87     23.69 o 
  -2   3   1     1085.28      976.83      8.86 o 
  -1   3   1       15.96       17.14      1.69 o 
   0   3   1      443.54      453.72      8.10 o 
   1   3   1      248.40      235.33      3.93 o 
   2   3   1       21.75       13.08      1.02 o 
   3   3   1     1534.22     1498.16     12.61 o 
   4   3   1      532.30      581.31      6.47 o 
   5   3   1     1204.67     1252.52     13.20 o 
   6   3   1      101.42       90.51      2.39 o 
   7   3   1      315.81      311.76      5.02 o 
   8   3   1      322.35      330.54      5.37 o 
   9   3   1      103.90      108.14      4.48 o 
  10   3   1      199.23      199.78      8.18 o 
  11   3   1       68.65       79.57     13.75 o 
  12   3   1       10.07       16.48      4.36 o 
  13   3   1        4.30       10.54      3.77 o 
 -12   4   1        6.45        2.04      2.98 o 
 -11   4   1       83.45       78.36      6.02 o 
 -10   4   1        0.25        0.33      1.82 o 
  -9   4   1        1.40       -0.58      1.89 o 
  -8   4   1      176.02      185.13      4.73 o 
  -7   4   1      225.79      218.76      3.96 o 
  -6   4   1       36.36       36.35      1.97 o 
  -5   4   1     2023.01     2072.47     17.85 o 
  -4   4   1      746.30      760.63     12.97 o 
  -3   4   1     4318.54     4003.67     30.06 o 
  -2   4   1      889.87      927.87     10.17 o 
  -1   4   1     2089.58     2088.16     28.81 o 
   0   4   1        3.49        1.44      1.41 o 
   1   4   1        3.43        3.52      0.99 o 
   2   4   1       24.31       20.04      1.52 o 
   3   4   1       65.74       77.64      2.25 o 
   4   4   1      259.91      250.40      4.18 o 
   5   4   1      847.67      808.92      8.80 o 
   6   4   1       94.76      100.70      2.74 o 
   7   4   1       19.82       16.44      1.65 o 
   8   4   1      134.51      121.80      3.53 o 
   9   4   1       17.94       19.92      2.28 o 
  10   4   1       10.91       13.02      3.43 o 
  11   4   1        3.30        2.63      2.82 o 
  12   4   1       12.36       20.30      4.15 o 
 -12   5   1       10.44       10.34      3.78 o 
 -11   5   1        9.26       22.54      4.11 o 
 -10   5   1      108.21      115.80      5.29 o 
  -9   5   1       40.92       42.45      3.53 o 
  -8   5   1       20.35       28.49      3.19 o 
  -7   5   1      201.66      174.71      4.15 o 
  -6   5   1        5.81        6.88      1.48 o 
  -5   5   1       54.72       63.37      2.51 o 
  -4   5   1       32.53       29.68      2.57 o 
  -3   5   1      114.82      103.96      3.24 o 
  -2   5   1       73.22       76.06      2.93 o 
  -1   5   1      101.70      103.68      3.13 o 
   0   5   1      339.19      336.98      6.69 o 
   1   5   1       37.51       43.00      4.49 o 
   2   5   1      167.76      162.51      4.45 o 
   3   5   1       89.22       88.09      3.05 o 
   4   5   1       51.81       52.37      2.61 o 
   5   5   1      482.42      492.88      6.79 o 
   6   5   1      191.01      193.47      4.69 o 
   7   5   1      325.62      324.55      5.29 o 
   8   5   1      104.69      114.89      4.10 o 
   9   5   1        4.66        6.79      1.87 o 
  10   5   1        1.01       -3.35      2.42 o 
  11   5   1        0.24        5.93      3.14 o 
 -11   6   1        0.01        2.35      5.03 o 
 -10   6   1       14.96       10.78      3.52 o 
  -9   6   1        8.12        4.70      3.06 o 
  -8   6   1       26.53       33.79      3.35 o 
  -7   6   1      428.12      433.20      7.95 o 
  -6   6   1       18.66       16.60      2.34 o 
  -5   6   1      520.40      469.02      9.97 o 
  -4   6   1      149.15      153.51      7.32 o 
  -3   6   1      296.74      280.32      5.76 o 
  -2   6   1       39.39       35.66      2.31 o 
  -1   6   1      267.97      255.40      5.17 o 
   0   6   1       11.63        9.33      4.70 o 
   1   6   1        1.72        1.68      6.37 o 
   2   6   1       24.57       27.46      3.56 o 
   3   6   1      203.94      187.28      5.80 o 
   4   6   1       39.22       34.81      3.16 o 
   5   6   1        0.19        2.90      2.11 o 
   6   6   1       54.57       48.90      4.02 o 
   7   6   1        0.38        0.00      1.79 o 
   8   6   1        0.75        2.84      2.48 o 
   9   6   1       12.19        7.02      3.02 o 
  -9   7   1       18.83       19.12      5.37 o 
  -8   7   1       31.59       40.00      4.73 o 
  -7   7   1       16.60       21.33      3.80 o 
  -6   7   1       30.82       28.74      3.16 o 
  -5   7   1       30.49       31.62      3.34 o 
  -4   7   1        5.87        8.56      3.76 o 
  -3   7   1        0.71        0.50      1.92 o 
  -2   7   1        0.16        2.12      2.13 o 
  -1   7   1        0.14       -1.52      2.18 o 
   0   7   1      359.27      355.38     10.79 o 
   1   7   1       81.44       83.60      5.68 o 
   2   7   1       48.64       45.35      4.51 o 
   3   7   1       82.91       78.41      7.21 o 
   4   7   1       17.51       24.48      3.16 o 
   5   7   1       56.05       66.46      4.45 o 
   6   7   1       40.06       42.29      3.86 o 
   7   7   1       16.06       18.03      2.61 o 
   8   7   1        0.53        4.86      4.19 o 
   9   7   1        8.33        6.37      4.36 o 
  -8   8   1        9.79       10.69      3.53 o 
  -7   8   1       16.33       15.90      3.80 o 
  -6   8   1       10.49        9.69      2.66 o 
  -5   8   1       21.45       28.72      3.40 o 
  -4   8   1        0.14        0.42      2.79 o 
  -3   8   1      221.91      232.32      7.54 o 
  -2   8   1       14.45       10.19      3.20 o 
  -1   8   1       34.03       29.03      4.38 o 
   0   8   1        4.57        5.03      3.14 o 
   1   8   1       28.32       27.85      4.25 o 
   2   8   1        6.79        1.30      2.54 o 
   3   8   1        9.55       10.22      3.30 o 
   4   8   1        0.01        5.94      2.96 o 
   5   8   1        2.65        3.79      2.38 o 
   6   8   1        1.38        3.72      2.50 o 
   7   8   1       14.93       15.04      3.11 o 
  -5   9   1       17.75       24.34      4.63 o 
  -4   9   1       11.86       12.01      4.53 o 
  -3   9   1        9.69       11.91      3.46 o 
  -2   9   1       64.81       57.71      5.92 o 
  -1   9   1        9.06        6.36      3.43 o 
   0   9   1       17.63       26.07      9.23 o 
   1   9   1        0.10        5.86      5.20 o 
   2   9   1       39.18       47.04      5.44 o 
   3   9   1       28.90       23.64      4.86 o 
   4   9   1       23.28       13.84      3.71 o 
   5   9   1        6.40       10.97      3.91 o 
 -14   0   2       31.71       32.20      7.04 o 
 -13   0   2      110.18      116.07     10.40 o 
 -12   0   2      269.89      222.07     12.75 o 
 -11   0   2        0.35        3.02      4.03 o 
 -10   0   2        4.13        7.38      3.69 o 
  -9   0   2       35.78       41.93      5.70 o 
  -8   0   2        2.36        2.35      3.02 o 
  -7   0   2       68.26       81.12      2.45 o 
  -6   0   2      768.91      850.38     19.79 o 
  -5   0   2     3512.42     3457.20     58.70 o 
  -4   0   2     4630.89     4550.45     73.46 o 
  -3   0   2     6623.98     5960.36     93.59 o 
  -2   0   2      449.29      386.14      5.39 o 
  -1   0   2     5061.94     4620.22     73.46 o 
   0   0   2     7973.32     6380.35    100.64 o 
   2   0   2    18598.50    14909.02    231.63 o 
   3   0   2      316.87      276.00      5.57 o 
   4   0   2     1482.85     1498.61     19.92 o 
   5   0   2      498.42      468.89      8.98 o 
   6   0   2      825.02      822.30     13.70 o 
   7   0   2      816.66      838.47     22.48 o 
   8   0   2       16.31       20.04      4.19 o 
   9   0   2      313.41      290.17     13.08 o 
  10   0   2       16.33       18.79      5.03 o 
  11   0   2      434.87      463.26     18.45 o 
  12   0   2      384.73      388.12     17.44 o 
  13   0   2       67.33       56.02      8.39 o 
 -14   1   2        0.03        6.71      3.56 o 
 -13   1   2        3.17        3.84      3.06 o 
 -12   1   2        9.34       13.92      3.56 o 
 -11   1   2        2.41        3.46      1.91 o 
 -10   1   2        3.51        1.78      1.87 o 
  -9   1   2       23.04       24.25      2.51 o 
  -8   1   2       46.69       53.39      3.91 o 
  -7   1   2     1008.40     1023.57     12.54 o 
  -6   1   2      936.26     1005.51     16.03 o 
  -5   1   2     1274.24     1222.24     19.17 o 
  -4   1   2      565.63      592.17      6.03 o 
  -3   1   2       67.62       64.79      1.40 o 
  -2   1   2     1770.73     1498.87     19.22 o 
  -1   1   2     1408.50     1347.55     31.63 o 
   0   1   2     1030.78     1071.93     11.42 o 
   1   1   2        2.15        3.66      0.64 o 
   2   1   2      721.08      636.96      7.61 o 
   3   1   2       43.73       37.47      1.46 o 
   4   1   2      218.44      183.82      2.85 o 
   5   1   2      246.51      267.63      4.25 o 
   6   1   2      187.97      205.98      3.49 o 
   7   1   2       34.02       33.52      2.38 o 
   8   1   2       90.05      103.47      3.42 o 
   9   1   2       77.73       82.14      3.85 o 
  10   1   2      298.79      289.03      9.84 o 
  11   1   2      338.81      347.00     18.11 o 
  12   1   2      139.96      144.99      8.06 o 
  13   1   2       20.60       24.46      5.87 o 
 -13   2   2        0.24       -1.58      2.82 o 
 -12   2   2       41.71       32.79      4.73 o 
 -11   2   2       13.08        7.96      2.40 o 
 -10   2   2       33.54       31.84      3.06 o 
  -9   2   2        1.09       -0.07      1.67 o 
  -8   2   2      538.24      520.84     10.09 o 
  -7   2   2      244.28      239.23      3.72 o 
  -6   2   2      236.70      238.14      3.18 o 
  -5   2   2      849.02      853.35      9.25 o 
  -4   2   2       21.74       38.34      1.41 o 
  -3   2   2     5592.40     5153.23     82.89 o 
  -2   2   2    13907.89    12415.11    226.36 o 
  -1   2   2     1517.43     1806.79     18.20 o 
   0   2   2    11346.72    10147.32    123.00 o 
   1   2   2       20.07       17.28      1.33 o 
   2   2   2     3328.96     3550.85     28.75 o 
   3   2   2      226.92      219.97      2.97 o 
   4   2   2      117.59      128.07      2.58 o 
   5   2   2      343.50      301.64      4.28 o 
   6   2   2      235.17      251.17      4.18 o 
   7   2   2      278.88      293.03      4.63 o 
   8   2   2       56.09       55.85      3.10 o 
   9   2   2      660.99      600.18     13.69 o 
  10   2   2      357.39      306.24     10.08 o 
  11   2   2        1.63        0.27      2.58 o 
  12   2   2        5.27        8.65      3.67 o 
  13   2   2       44.16       54.37      5.92 o 
 -13   3   2       24.38       33.51      7.21 o 
 -12   3   2       17.74       23.19      4.53 o 
 -11   3   2        7.17       11.37      2.64 o 
 -10   3   2       42.86       38.15      4.80 o 
  -9   3   2      176.45      191.00      7.54 o 
  -8   3   2        9.39        7.67      1.59 o 
  -7   3   2        7.66       10.93      1.21 o 
  -6   3   2       68.66       63.04      3.08 o 
  -5   3   2       37.42       43.23      2.58 o 
  -4   3   2     3025.63     3082.11     27.94 o 
  -3   3   2      358.57      343.82      4.31 o 
  -2   3   2      964.26     1062.37     10.72 o 
  -1   3   2      311.24      340.09      5.73 o 
   0   3   2       70.97      134.43      3.85 o 
   1   3   2       72.97       92.63      2.97 o 
   2   3   2       10.37        6.76      1.04 o 
   3   3   2       59.41       62.78      1.94 o 
   4   3   2     1547.30     1549.37     12.36 o 
   5   3   2        5.99        6.18      1.04 o 
   6   3   2       79.93       89.42      2.66 o 
   7   3   2      366.79      365.96      9.49 o 
   8   3   2      777.53      740.22     10.25 o 
   9   3   2      243.86      244.57      6.68 o 
  10   3   2        9.85        9.08      3.86 o 
  11   3   2       68.11       57.53      5.22 o 
  12   3   2        5.29       15.18      3.87 o 
  13   3   2       17.92       24.48      4.73 o 
 -12   4   2       50.99       56.36      8.89 o 
 -11   4   2        0.18        0.99      2.02 o 
 -10   4   2      136.14      129.68      5.34 o 
  -9   4   2       95.56       81.75      4.25 o 
  -8   4   2       57.16       49.04      3.24 o 
  -7   4   2       11.00        7.31      1.39 o 
  -6   4   2        0.41       10.70      6.13 o 
  -5   4   2     1287.14     1289.71     12.10 o 
  -4   4   2     6177.58     6092.51     44.36 o 
  -3   4   2      182.40      189.60      3.26 o 
  -2   4   2      566.06      624.69     11.62 o 
  -1   4   2      118.38      146.86      4.12 o 
   0   4   2     1702.56     1737.02     29.97 o 
   1   4   2       31.85       30.81      2.17 o 
   2   4   2     1062.44     1214.11     12.38 o 
   3   4   2       24.16       21.42      2.18 o 
   4   4   2        0.30        0.50      1.00 o 
   5   4   2       87.69       85.04      2.50 o 
   6   4   2       87.54       80.53      2.52 o 
   7   4   2      280.36      274.90      5.08 o 
   8   4   2       21.49       25.26      2.12 o 
   9   4   2        3.56        3.12      1.80 o 
  10   4   2       55.48       45.09      4.62 o 
  11   4   2       42.16       40.33      4.73 o 
  12   4   2       42.11       40.74      6.71 o 
 -12   5   2       46.63       52.67      8.72 o 
 -11   5   2        0.62       -0.64      2.58 o 
 -10   5   2       54.70       48.05      4.82 o 
  -9   5   2        5.86        6.78      5.54 o 
  -8   5   2       33.74       37.13      3.22 o 
  -7   5   2       92.15       95.70      4.32 o 
  -6   5   2      733.50      742.01     12.49 o 
  -5   5   2       90.59       83.84      4.85 o 
  -4   5   2       49.61       54.23      3.63 o 
  -3   5   2       29.38       28.34      2.04 o 
  -2   5   2        0.69        0.40      1.16 o 
  -1   5   2      582.54      565.50      7.80 o 
   0   5   2      771.39      719.34     12.76 o 
   1   5   2       96.12      101.25      3.92 o 
   2   5   2      263.00      274.24      7.94 o 
   3   5   2      215.91      223.36      4.67 o 
   4   5   2      284.92      258.01      5.37 o 
   5   5   2       86.26       90.75      3.03 o 
   6   5   2       79.33       88.51      2.84 o 
   7   5   2       27.81       31.27      2.16 o 
   8   5   2      114.40      128.58      3.98 o 
   9   5   2        2.62       -0.34      1.74 o 
  10   5   2      110.77      121.03      6.76 o 
  11   5   2       14.56       18.26      7.55 o 
 -11   6   2       11.65       10.51      3.67 o 
 -10   6   2        1.74        1.29      3.06 o 
  -9   6   2        1.13        0.50      2.82 o 
  -8   6   2      143.60      124.77      5.29 o 
  -7   6   2      332.87      303.86      7.68 o 
  -6   6   2      672.63      661.35     17.38 o 
  -5   6   2        3.68        1.88      1.74 o 
  -4   6   2       24.91       27.55      3.34 o 
  -3   6   2      102.53       97.10      3.73 o 
  -2   6   2        4.16        3.18      1.43 o 
  -1   6   2        0.24        0.70      1.29 o 
   0   6   2      313.13      338.29      7.81 o 
   1   6   2       18.42       16.26      3.20 o 
   2   6   2      134.51      149.18     15.60 o 
   3   6   2        3.74        1.25      3.52 o 
   4   6   2        0.03        4.22      4.79 o 
   5   6   2      130.59      147.42      7.95 o 
   6   6   2        7.43        8.48      1.99 o 
   7   6   2        0.19       -1.62      1.36 o 
   8   6   2        4.11        3.80      2.90 o 
   9   6   2        1.54        4.68      2.48 o 
  10   6   2        7.42        7.04      4.03 o 
  -9   7   2        0.39       -2.35      3.69 o 
  -8   7   2       79.15       77.46      5.81 o 
  -7   7   2       90.30       75.59     10.57 o 
  -6   7   2      369.46      330.82     11.45 o 
  -5   7   2       55.04       52.23      3.86 o 
  -4   7   2        0.89        3.35      2.61 o 
  -3   7   2       35.92       42.06      3.59 o 
  -2   7   2      168.44      155.38      5.80 o 
  -1   7   2        7.44        5.01      2.19 o 
   0   7   2        3.79        9.90      3.30 o 
   1   7   2        1.97        1.10      2.68 o 
   2   7   2        7.07       11.44      3.14 o 
   3   7   2       29.32       31.56      4.27 o 
   4   7   2        0.15        1.62      6.37 o 
   5   7   2       82.29       88.14      4.93 o 
   6   7   2       19.81       17.38      4.73 o 
   7   7   2        8.12       11.06      2.41 o 
   8   7   2       54.63       60.45      5.46 o 
   9   7   2        0.06       -0.67      3.69 o 
  -8   8   2      170.54      153.05     23.65 o 
  -7   8   2       16.29       11.07      6.37 o 
  -6   8   2       65.60       53.64      4.25 o 
  -5   8   2        6.24        8.63      2.50 o 
  -4   8   2       10.00        6.67      2.50 o 
  -3   8   2       14.15       22.11      3.22 o 
  -2   8   2       32.89       36.88      4.19 o 
  -1   8   2       72.04       73.19      5.81 o 
   0   8   2        7.05        7.21      3.32 o 
   1   8   2        1.71        1.84      2.96 o 
   2   8   2       26.25       22.01      4.11 o 
   3   8   2       17.30       20.21      5.20 o 
   4   8   2       16.12       16.30      3.91 o 
   5   8   2        3.53        5.68      2.98 o 
   6   8   2        0.19        1.41      3.35 o 
   7   8   2        6.78        8.41      3.06 o 
  -5   9   2        0.04       -0.90      2.15 o 
  -4   9   2       57.84       63.17      4.83 o 
  -3   9   2        2.79        1.12      2.79 o 
  -2   9   2       35.25       41.04      8.89 o 
  -1   9   2        4.08       -2.42      2.72 o 
   0   9   2       16.83       17.30      4.27 o 
   1   9   2        0.51       -2.95      2.66 o 
   2   9   2        5.95        8.22      3.56 o 
   3   9   2        1.48        7.98      3.63 o 
   4   9   2       15.60       10.37      3.60 o 
   5   9   2       23.21       22.61      4.49 o 
 -14   1   3        7.53       14.96      4.15 o 
 -13   1   3       34.56       25.78      9.06 o 
 -12   1   3       13.23        7.72      2.46 o 
 -11   1   3       19.09       30.64      4.01 o 
 -10   1   3      324.27      304.19      7.32 o 
  -9   1   3      187.85      169.08      6.88 o 
  -8   1   3     1664.77     1694.57     25.26 o 
  -7   1   3     1156.23     1159.70     13.75 o 
  -6   1   3     1484.56     1469.55     16.06 o 
  -5   1   3       16.24        9.90      1.90 o 
  -4   1   3        7.46        1.30      0.63 o 
  -3   1   3     4566.84     4678.28     37.27 o 
  -2   1   3     3686.62     3840.13     33.36 o 
  -1   1   3     3233.17     3249.61     26.75 o 
   0   1   3     4226.00     4260.09     48.91 o 
   1   1   3     3020.05     2695.13     41.93 o 
   2   1   3     1239.10     1584.13     16.22 o 
   3   1   3     1004.56     1122.50     12.78 o 
   4   1   3       72.98       99.57      2.68 o 
   5   1   3     1345.59     1436.64     14.51 o 
   6   1   3      271.18      260.13      4.33 o 
   7   1   3     2861.19     2838.75     26.32 o 
   8   1   3       39.12       32.84      2.36 o 
   9   1   3      710.84      769.55     10.65 o 
  10   1   3      127.83      130.16     10.06 o 
  11   1   3        9.52        3.39      5.20 o 
  12   1   3        8.67        8.30      3.53 o 
  13   1   3       60.68       86.00      8.22 o 
 -13   2   3        5.98        4.20      3.38 o 
 -12   2   3       16.69       15.66      3.82 o 
 -11   2   3        4.13        4.11      2.02 o 
 -10   2   3       23.66       24.03      2.85 o 
  -9   2   3      107.23      100.12      5.25 o 
  -8   2   3       24.91       26.68      2.55 o 
  -7   2   3        8.22       13.88      1.46 o 
  -6   2   3        1.25        0.50      0.92 o 
  -5   2   3      166.28      175.38      2.95 o 
  -4   2   3       60.98       54.76      2.21 o 
  -3   2   3      705.45      723.71      6.77 o 
  -2   2   3       19.92       10.97      1.04 o 
  -1   2   3       91.50       48.62      3.16 o 
   0   2   3      155.01      184.44      3.81 o 
   1   2   3       85.20      112.51      2.86 o 
   2   2   3       70.06       48.26      2.63 o 
   3   2   3      200.58      186.17      3.02 o 
   4   2   3       53.64       33.87      1.52 o 
   5   2   3      300.30      279.25      4.14 o 
   6   2   3      173.26      210.14      3.80 o 
   7   2   3        2.49       -0.04      1.16 o 
   8   2   3        7.58        7.87      1.69 o 
   9   2   3       21.32       22.24      2.80 o 
  10   2   3      129.08      123.54     13.75 o 
  11   2   3        0.09        3.44      2.73 o 
  12   2   3       17.32       19.22      4.15 o 
  13   2   3       38.89       48.00      5.68 o 
 -13   3   3        4.14        5.28      3.46 o 
 -12   3   3        1.26        2.86      3.68 o 
 -11   3   3       92.33       72.97      5.26 o 
 -10   3   3      290.62      260.61      9.48 o 
  -9   3   3      867.38      872.49     13.66 o 
  -8   3   3      524.90      528.08      9.60 o 
  -7   3   3      221.35      247.83      5.13 o 
  -6   3   3      350.22      363.38      5.01 o 
  -5   3   3        0.46       -0.91      0.83 o 
  -4   3   3     3062.70     3166.00     24.14 o 
  -3   3   3     1755.01     1820.22     14.76 o 
  -2   3   3      101.70       88.95      2.46 o 
  -1   3   3      164.23      198.62      4.32 o 
   0   3   3      642.37      591.52      8.37 o 
   1   3   3       14.93       10.44      1.41 o 
   2   3   3      156.00      187.43      3.43 o 
   3   3   3      264.04      267.73      3.68 o 
   4   3   3      407.69      422.88      5.20 o 
   5   3   3      580.18      612.22      7.12 o 
   6   3   3       18.91       11.77      1.41 o 
   7   3   3     1723.19     1617.68     29.13 o 
   8   3   3       27.90       31.30      2.51 o 
   9   3   3       55.60       57.79      3.67 o 
  10   3   3       33.17       45.55     12.58 o 
  11   3   3        7.97        6.47      4.03 o 
  12   3   3       15.43       10.73      3.80 o 
 -12   4   3       44.61       49.28      4.25 o 
 -11   4   3        6.84        5.45      2.35 o 
 -10   4   3        7.32        8.89      2.32 o 
  -9   4   3        2.17        3.63      2.31 o 
  -8   4   3        9.17       15.80      2.04 o 
  -7   4   3      113.57       97.48      3.45 o 
  -6   4   3      173.65      163.04      3.57 o 
  -5   4   3      117.72      138.55      3.14 o 
  -4   4   3        0.14        0.87      0.98 o 
  -3   4   3        7.22       11.36      1.11 o 
  -2   4   3        2.96        2.89      1.11 o 
  -1   4   3      457.12      469.27      7.87 o 
   0   4   3        2.25        3.75      1.48 o 
   1   4   3      191.88      180.52      4.68 o 
   2   4   3       58.79       62.39      4.90 o 
   3   4   3      168.99      169.07      4.74 o 
   4   4   3        4.93        4.78      1.05 o 
   5   4   3      884.02      844.91      8.51 o 
   6   4   3        3.60        3.07      1.68 o 
   7   4   3      160.11      146.82      4.18 o 
   8   4   3      540.29      546.67      8.97 o 
   9   4   3       73.72       82.49      5.05 o 
  10   4   3        3.00        0.03      3.35 o 
  11   4   3       14.59       18.27      3.91 o 
  12   4   3        0.28        3.25      2.98 o 
 -12   5   3       24.27       14.29      9.56 o 
 -11   5   3        1.93        2.16      3.69 o 
 -10   5   3        0.34        1.11      2.66 o 
  -9   5   3        0.13       -0.02      2.48 o 
  -8   5   3       75.52       75.32      4.18 o 
  -7   5   3     1008.48     1019.28     26.45 o 
  -6   5   3     1242.40     1159.60     25.37 o 
  -5   5   3      131.65      136.83      3.89 o 
  -4   5   3       24.45       24.36      2.07 o 
  -3   5   3      362.68      357.98      6.16 o 
  -2   5   3      195.79      189.57      6.83 o 
  -1   5   3       56.35       59.04      3.29 o 
   0   5   3      137.21      155.20      7.07 o 
   1   5   3      198.13      174.86      5.15 o 
   2   5   3      314.47      327.59      9.13 o 
   3   5   3      241.92      232.33     11.07 o 
   4   5   3       11.08        9.88      2.04 o 
   5   5   3      465.95      451.43      6.87 o 
   6   5   3      499.33      511.07      6.77 o 
   7   5   3        2.88        1.31      1.48 o 
   8   5   3        0.04       -2.25      1.50 o 
   9   5   3       20.67       16.46      2.63 o 
  10   5   3      100.30      109.87      6.52 o 
  11   5   3        2.53       -0.67      6.71 o 
 -11   6   3       41.26       59.02      5.92 o 
 -10   6   3       16.34       18.48      5.20 o 
  -9   6   3      121.42      109.84      6.52 o 
  -8   6   3       18.66       24.74      3.03 o 
  -7   6   3        6.87        6.11      2.37 o 
  -6   6   3      170.61      174.40      6.00 o 
  -5   6   3     1217.61     1122.58     13.74 o 
  -4   6   3      139.78      139.59      4.25 o 
  -3   6   3       36.31       37.02      2.49 o 
  -2   6   3      150.69      153.10      4.27 o 
  -1   6   3     1096.63     1043.76     12.75 o 
   0   6   3       78.31       66.41      3.74 o 
   1   6   3       27.06       22.67      3.69 o 
   2   6   3        8.91       12.40      3.06 o 
   3   6   3      446.91      460.42     12.75 o 
   4   6   3        7.32        8.95      4.53 o 
   5   6   3      262.53      240.75      7.33 o 
   6   6   3      264.67      246.62      7.91 o 
   7   6   3       37.40       34.75      2.59 o 
   8   6   3        2.10        2.38      2.09 o 
   9   6   3       18.13       24.72      9.06 o 
  10   6   3       20.00       19.97      3.80 o 
  -9   7   3       40.55       49.33      5.33 o 
  -8   7   3       80.06       75.00      5.57 o 
  -7   7   3       30.04       22.07      3.10 o 
  -6   7   3        2.38        0.16      1.70 o 
  -5   7   3      104.46      115.60      4.42 o 
  -4   7   3      131.57      118.05      4.27 o 
  -3   7   3       43.47       46.73      3.81 o 
  -2   7   3        3.69        2.49      2.06 o 
  -1   7   3       14.79       17.26      3.12 o 
   0   7   3      101.85      114.06      5.21 o 
   1   7   3       16.77       11.47      3.30 o 
   2   7   3       72.50       69.59      5.57 o 
   3   7   3       43.46       37.24      4.51 o 
   4   7   3      289.16      299.65     11.57 o 
   5   7   3       11.21       15.99      3.46 o 
   6   7   3       15.36       13.07      3.06 o 
   7   7   3       13.05        7.95      4.85 o 
   8   7   3        0.22       -4.53      3.02 o 
   9   7   3        2.82        4.03      4.03 o 
  -8   8   3       35.15       41.87      6.54 o 
  -7   8   3       60.92       57.03      5.44 o 
  -6   8   3       78.57       75.50      7.88 o 
  -5   8   3       75.26       76.91      4.83 o 
  -4   8   3        1.02       -1.52      2.00 o 
  -3   8   3       16.33       16.71      3.02 o 
  -2   8   3        1.38        1.15      2.06 o 
  -1   8   3       86.70       90.28      5.10 o 
   0   8   3       39.69       37.83      7.72 o 
   1   8   3       50.25       50.06      5.33 o 
   2   8   3        0.00       -2.49      2.72 o 
   3   8   3      116.84      121.25      7.35 o 
   4   8   3       47.35       42.29     11.41 o 
   5   8   3      134.69      126.45     10.23 o 
   6   8   3       19.19       23.42      3.78 o 
   7   8   3        5.75        4.87      3.75 o 
  -5   9   3        6.32        2.24      3.06 o 
  -4   9   3        1.43        1.59      3.10 o 
  -3   9   3       51.21       56.79      4.64 o 
  -2   9   3       57.71       59.21      7.55 o 
  -1   9   3       14.59       23.01      6.54 o 
   0   9   3        0.40        3.71      3.43 o 
   1   9   3       50.39       43.36      5.57 o 
   2   9   3       78.70      100.55      7.47 o 
   3   9   3        2.39       -1.33      2.82 o 
   4   9   3        0.93       -0.34      2.79 o 
 -14   0   4      114.25      129.15     11.41 o 
 -13   0   4        4.87        2.35      4.70 o 
 -12   0   4       77.19       66.76      8.05 o 
 -11   0   4       11.63        2.68      4.03 o 
 -10   0   4       40.59       48.98      6.37 o 
  -9   0   4       84.00       88.22      7.38 o 
  -8   0   4      933.07      882.58     22.48 o 
  -7   0   4       16.71       22.48      4.03 o 
  -6   0   4        3.02        1.68      2.68 o 
  -5   0   4     1843.38     2138.19     38.91 o 
  -4   0   4     1759.84     1773.96     21.63 o 
  -3   0   4      266.69      309.54      5.39 o 
  -2   0   4      263.97      399.98      6.52 o 
  -1   0   4     8302.30     7580.95    119.76 o 
   0   0   4      104.08       67.43      3.69 o 
   1   0   4     1272.05     1086.87     20.46 o 
   2   0   4    19453.19    16952.65    704.12 o 
   3   0   4      286.47      338.66      7.10 o 
   4   0   4     6079.59     5861.00     67.96 o 
   5   0   4      675.66      776.85     18.28 o 
   6   0   4      242.84      230.87      6.87 o 
   7   0   4       91.25       95.89      4.82 o 
   8   0   4        7.39        5.84      3.52 o 
   9   0   4       20.11       28.01      3.46 o 
  10   0   4      490.99      443.14     17.78 o 
  11   0   4        1.15        0.34      3.69 o 
  12   0   4        0.04       -1.34      4.03 o 
  13   0   4       26.45       50.65      8.39 o 
 -14   1   4       17.12       11.49      4.03 o 
 -13   1   4        0.07       -2.09      2.35 o 
 -12   1   4       86.00       83.23      5.07 o 
 -11   1   4      171.37      185.81      6.20 o 
 -10   1   4        0.00       -0.37      3.69 o 
  -9   1   4      151.51      144.66      8.55 o 
  -8   1   4      115.86      116.91      5.46 o 
  -7   1   4      401.76      392.98     15.77 o 
  -6   1   4      141.27      162.66      4.04 o 
  -5   1   4     1149.13     1199.21     13.90 o 
  -4   1   4      158.75      143.66      2.31 o 
  -3   1   4      135.68       94.05      1.84 o 
  -2   1   4      375.16      380.21      4.13 o 
  -1   1   4      345.22      292.01      4.52 o 
   0   1   4      618.54      708.68     10.07 o 
   1   1   4      397.64      365.01      9.22 o 
   2   1   4       40.19       51.98      2.11 o 
   3   1   4       15.86       13.00      1.08 o 
   4   1   4      211.49      230.14      3.89 o 
   5   1   4     1266.98     1340.80     12.75 o 
   6   1   4      642.26      650.32      7.80 o 
   7   1   4        4.84        8.88      1.59 o 
   8   1   4      291.50      264.00      6.72 o 
   9   1   4        0.47        1.54      1.51 o 
  10   1   4      145.51      144.37      7.23 o 
  11   1   4       77.01       83.60      6.39 o 
  12   1   4       67.39       83.21      7.88 o 
  13   1   4       12.53       12.73      3.95 o 
 -13   2   4       60.94       70.33      4.77 o 
 -12   2   4      156.15      141.16      5.99 o 
 -11   2   4       13.86       11.14      3.23 o 
 -10   2   4        0.45       -0.59      2.00 o 
  -9   2   4        0.27        2.32      1.86 o 
  -8   2   4      283.92      272.63      6.64 o 
  -7   2   4       22.17       21.93      1.65 o 
  -6   2   4      329.02      387.12      5.94 o 
  -5   2   4      137.13      160.64      2.82 o 
  -4   2   4      674.59      742.44      7.23 o 
  -3   2   4     5119.42     4948.15     35.64 o 
  -2   2   4     2112.36     2170.91     21.95 o 
  -1   2   4      360.95      490.71      6.97 o 
   0   2   4     3160.75     2835.59     37.62 o 
   1   2   4      811.14      742.46      7.54 o 
   2   2   4     4490.25     4606.27     47.45 o 
   3   2   4      648.96      643.93      7.86 o 
   4   2   4     5386.42     5215.16     43.43 o 
   5   2   4        0.73        2.92      0.91 o 
   6   2   4      275.19      280.70      5.45 o 
   7   2   4      181.53      170.05      5.13 o 
   8   2   4       30.72       27.58      2.34 o 
   9   2   4       10.64       10.47      1.93 o 
  10   2   4        0.12       -2.56      2.48 o 
  11   2   4       17.63       16.24      5.70 o 
  12   2   4      123.05      124.50      7.58 o 
 -13   3   4       17.52       21.17      3.38 o 
 -12   3   4       14.52       19.24      3.18 o 
 -11   3   4        8.85        5.65      2.91 o 
 -10   3   4       75.84       67.62      4.16 o 
  -9   3   4      574.74      571.05     12.52 o 
  -8   3   4        5.28        4.28      1.82 o 
  -7   3   4      378.72      382.71      6.37 o 
  -6   3   4      329.51      313.66      4.64 o 
  -5   3   4      146.60      166.70      3.20 o 
  -4   3   4       50.89       36.79      1.61 o 
  -3   3   4        0.48        6.58      3.72 o 
  -2   3   4        5.61        0.92      1.06 o 
  -1   3   4     1657.71     1550.52     17.42 o 
   0   3   4      122.75      147.83      3.86 o 
   1   3   4      358.17      322.61      5.15 o 
   2   3   4     1191.48     1220.76     11.12 o 
   3   3   4      481.63      534.52      6.51 o 
   4   3   4      167.84      165.31      3.88 o 
   5   3   4      277.46      288.42      4.63 o 
   6   3   4        2.14        4.56      3.05 o 
   7   3   4      547.73      536.67      8.43 o 
   8   3   4      312.29      319.03      6.58 o 
   9   3   4      223.70      218.64      5.65 o 
  10   3   4      204.71      218.87      6.96 o 
  11   3   4       38.19       35.98      4.73 o 
  12   3   4        0.91       -4.36      5.87 o 
 -12   4   4        8.30       18.54      3.58 o 
 -11   4   4       65.43       61.97      4.42 o 
 -10   4   4      287.48      283.72      9.58 o 
  -9   4   4       10.31       11.59      2.43 o 
  -8   4   4        5.30        3.47      1.94 o 
  -7   4   4        6.60       11.85      1.80 o 
  -6   4   4      584.75      562.38      7.01 o 
  -5   4   4        0.05        0.75      0.95 o 
  -4   4   4       46.39       42.85      3.65 o 
  -3   4   4      492.61      434.83      6.57 o 
  -2   4   4      902.83      952.28     10.89 o 
  -1   4   4     1274.52     1337.07     16.31 o 
   0   4   4        5.17        3.73      1.36 o 
   1   4   4       85.92      110.39      3.88 o 
   2   4   4     3872.45     3701.04     57.13 o 
   3   4   4      420.18      439.81      6.72 o 
   4   4   4      668.61      659.55      7.98 o 
   5   4   4      150.46      148.42      3.69 o 
   6   4   4      418.38      403.58      6.18 o 
   7   4   4       10.73        6.59      1.73 o 
   8   4   4        5.48        4.16      2.43 o 
   9   4   4       11.72       12.34      2.78 o 
  10   4   4        0.16        1.56      2.06 o 
  11   4   4        1.90       -2.85      2.37 o 
 -12   5   4       17.34       17.82      4.11 o 
 -11   5   4      145.57      157.47     11.07 o 
 -10   5   4       58.79       71.84      5.81 o 
  -9   5   4        5.87        5.40      2.85 o 
  -8   5   4       80.36       99.12      5.93 o 
  -7   5   4        6.66       11.12      2.31 o 
  -6   5   4      266.39      239.08      5.43 o 
  -5   5   4       20.16       17.82      2.00 o 
  -4   5   4      430.28      415.08      9.60 o 
  -3   5   4       60.76       68.43      2.93 o 
  -2   5   4       90.73       97.17      3.24 o 
  -1   5   4       49.92       51.93      3.09 o 
   0   5   4      758.79      726.10     11.34 o 
   1   5   4        0.48       -2.23      1.49 o 
   2   5   4        2.49       -0.67      1.92 o 
   3   5   4       42.27       43.55      3.87 o 
   4   5   4        3.25        0.92      2.08 o 
   5   5   4      340.11      336.09      8.19 o 
   6   5   4      447.79      451.36      8.33 o 
   7   5   4       47.52       44.67      3.77 o 
   8   5   4       53.81       59.15      4.40 o 
   9   5   4       11.87        9.17      2.72 o 
  10   5   4        1.86       -2.61      2.35 o 
  11   5   4        9.38       13.08      5.03 o 
 -11   6   4        5.15        7.39      3.77 o 
 -10   6   4       29.36       32.52      6.37 o 
  -9   6   4       32.79       19.85      9.56 o 
  -8   6   4       19.65       20.73      3.23 o 
  -7   6   4        6.45       10.14      2.31 o 
  -6   6   4      150.00      138.15      4.44 o 
  -5   6   4        1.16        2.19      1.66 o 
  -4   6   4       25.24       15.76      2.07 o 
  -3   6   4        1.54        2.92      1.55 o 
  -2   6   4        7.90       12.65      1.90 o 
  -1   6   4      257.48      261.59      6.84 o 
   0   6   4       18.97       13.88      2.50 o 
   1   6   4      350.60      315.39      8.40 o 
   2   6   4      176.14      177.44      7.47 o 
   3   6   4        2.90        2.25      4.03 o 
   4   6   4      592.73      575.85     14.36 o 
   5   6   4      242.28      229.48      7.98 o 
   6   6   4        8.86       10.24      2.59 o 
   7   6   4        9.42       11.48      2.66 o 
   8   6   4        6.28        9.31      4.49 o 
   9   6   4       12.71       11.22      3.20 o 
  10   6   4       24.64       25.76      4.36 o 
  -9   7   4       11.80        9.27      3.69 o 
  -8   7   4       48.21       58.38      4.26 o 
  -7   7   4       24.88       22.46      3.40 o 
  -6   7   4        2.85        5.29      2.22 o 
  -5   7   4       35.43       41.24      3.63 o 
  -4   7   4      262.07      243.06      6.39 o 
  -3   7   4        0.07        1.51      1.60 o 
  -2   7   4       34.01       35.14      3.39 o 
  -1   7   4        7.11        3.78      2.59 o 
   0   7   4      279.94      248.17      7.34 o 
   1   7   4        1.74        2.39      2.72 o 
   2   7   4       91.74       70.82      5.68 o 
   3   7   4      196.49      231.93      9.24 o 
   4   7   4      430.49      433.20     27.00 o 
   5   7   4       29.18       25.49      3.59 o 
   6   7   4        0.44        0.95      2.10 o 
   7   7   4       10.45       10.44      2.91 o 
   8   7   4        1.69        2.20      3.22 o 
  -7   8   4        9.25        6.06      3.06 o 
  -6   8   4       35.81       32.19      4.58 o 
  -5   8   4        0.00       -0.08      2.04 o 
  -4   8   4        0.36        2.00      2.25 o 
  -3   8   4       15.96       13.20      2.70 o 
  -2   8   4       95.21       83.11      5.04 o 
  -1   8   4        0.26       -1.65      2.11 o 
   0   8   4       40.60       32.54      4.86 o 
   1   8   4       57.01       58.56      5.68 o 
   2   8   4        3.09        6.21      3.32 o 
   3   8   4      145.26      160.07      8.40 o 
   4   8   4        5.36        1.01      4.19 o 
   5   8   4       57.32       62.53      5.06 o 
   6   8   4       27.69       26.95      3.84 o 
  -4   9   4        0.99        0.48      2.25 o 
  -3   9   4        2.64        1.45      2.45 o 
  -2   9   4        0.56        0.34      2.32 o 
  -1   9   4       17.10       23.15      4.62 o 
   0   9   4       86.24       87.87      7.23 o 
   1   9   4      111.00      118.14      7.82 o 
   2   9   4       16.21       22.22      4.86 o 
   3   9   4        2.31        3.86      6.21 o 
 -14   1   5       17.46       33.65      4.04 o 
 -13   1   5        6.10       12.50      2.84 o 
 -12   1   5      201.89      238.02      7.40 o 
 -11   1   5      103.57       94.88      4.73 o 
 -10   1   5      152.99      152.64      7.12 o 
  -9   1   5      453.09      441.42     12.41 o 
  -8   1   5      169.14      163.25      6.28 o 
  -7   1   5     1165.09     1207.53     19.08 o 
  -6   1   5     1054.94     1075.98     14.98 o 
  -5   1   5      262.45      303.96      5.68 o 
  -4   1   5      516.59      580.82      6.49 o 
  -3   1   5     1466.08     1465.32     13.46 o 
  -2   1   5       63.55       33.61      1.61 o 
  -1   1   5     3679.57     3440.60     32.89 o 
   0   1   5       26.14       36.33      1.87 o 
   1   1   5      509.91      515.85      8.22 o 
   2   1   5      283.68      386.62      5.71 o 
   3   1   5       20.19       30.05      1.76 o 
   4   1   5     1698.33     1772.09     17.43 o 
   5   1   5       26.08       28.07      1.97 o 
   6   1   5      568.20      595.90      7.65 o 
   7   1   5      868.35      784.60     10.65 o 
   8   1   5       37.07       27.82      2.46 o 
   9   1   5      516.44      522.65      8.91 o 
  10   1   5      150.03      167.39      6.15 o 
  11   1   5       45.91       60.42      5.69 o 
  12   1   5        5.82        2.74      3.43 o 
 -13   2   5       54.47       52.61      4.37 o 
 -12   2   5        5.72        7.18      2.47 o 
 -11   2   5       90.32       91.66      5.08 o 
 -10   2   5      148.74      149.25      6.81 o 
  -9   2   5      331.00      306.25      7.55 o 
  -8   2   5        8.27       14.38      5.52 o 
  -7   2   5       46.12       50.87      7.09 o 
  -6   2   5     1007.35     1010.50      9.51 o 
  -5   2   5     1290.79     1368.25     11.91 o 
  -4   2   5       71.02       86.05      2.20 o 
  -3   2   5      100.64       78.85      2.48 o 
  -2   2   5      562.87      593.06      7.41 o 
  -1   2   5      662.20      690.34     13.41 o 
   0   2   5      541.42      462.49      6.20 o 
   1   2   5       61.11       85.68      2.21 o 
   2   2   5      552.01      593.08      6.89 o 
   3   2   5      231.50      248.20      8.04 o 
   4   2   5       65.91       69.54      3.08 o 
   5   2   5      370.51      327.11      5.87 o 
   6   2   5       62.87       70.20      3.78 o 
   7   2   5      194.87      196.76      4.98 o 
   8   2   5        0.85        0.73      1.37 o 
   9   2   5      105.73      101.64      4.04 o 
  10   2   5        0.03        1.89      1.86 o 
  11   2   5       16.68       16.47      3.77 o 
  12   2   5        0.03       -0.43      2.48 o 
 -13   3   5        6.87        6.69      2.75 o 
 -12   3   5       34.25       44.17      4.03 o 
 -11   3   5       19.49       19.57      3.14 o 
 -10   3   5       15.93       27.05      4.79 o 
  -9   3   5       81.96       76.85      4.18 o 
  -8   3   5        0.04       -0.01      1.66 o 
  -7   3   5     1246.21     1239.84     16.90 o 
  -6   3   5      358.81      346.29      5.00 o 
  -5   3   5      534.17      573.61      7.08 o 
  -4   3   5       14.46       20.03      1.45 o 
  -3   3   5      916.29      904.89      9.72 o 
  -2   3   5       31.34       34.97      2.24 o 
  -1   3   5     3333.61     3474.78     34.65 o 
   0   3   5      165.35      157.08      3.75 o 
   1   3   5      117.10      151.27      2.81 o 
   2   3   5     2014.91     2206.50     18.23 o 
   3   3   5      314.88      341.75      6.41 o 
   4   3   5      134.99      107.70      3.27 o 
   5   3   5       78.03       75.60      2.99 o 
   6   3   5       13.11       11.44      1.73 o 
   7   3   5      341.33      325.35      7.17 o 
   8   3   5        2.61        3.27      2.47 o 
   9   3   5      313.93      304.23      6.83 o 
  10   3   5        7.40        9.24      2.57 o 
  11   3   5       63.97       95.15      6.64 o 
  12   3   5       57.92       67.94      6.05 o 
 -12   4   5        1.80        5.18      3.29 o 
 -11   4   5        8.72       10.63      4.53 o 
 -10   4   5       34.59       33.90      4.38 o 
  -9   4   5      162.75      142.87      8.22 o 
  -8   4   5        0.74        6.53      2.58 o 
  -7   4   5        0.27       -2.12      1.55 o 
  -6   4   5       50.44       57.42      2.69 o 
  -5   4   5      278.40      272.45      5.26 o 
  -4   4   5      488.00      453.25      6.95 o 
  -3   4   5      356.84      378.86      6.20 o 
  -2   4   5      111.64      106.05      3.80 o 
  -1   4   5      539.92      564.56      9.14 o 
   0   4   5     1814.60     1829.30     25.44 o 
   1   4   5     1665.80     1652.53     17.21 o 
   2   4   5       62.28       64.98      2.89 o 
   3   4   5       30.69       33.72      2.09 o 
   4   4   5        0.23        0.81      1.18 o 
   5   4   5       89.98       82.53      3.32 o 
   6   4   5       23.84       20.54      2.37 o 
   7   4   5       16.78       17.32      2.27 o 
   8   4   5       16.06       17.53      2.64 o 
   9   4   5        5.96        5.60      1.84 o 
  10   4   5        0.77        2.01      2.06 o 
  11   4   5        0.82        3.94      2.82 o 
 -12   5   5       17.30       22.96      4.62 o 
 -11   5   5        6.04        3.74      3.30 o 
 -10   5   5        4.36        9.91      3.53 o 
  -9   5   5       33.11       32.78      4.25 o 
  -8   5   5       41.48       47.16      4.62 o 
  -7   5   5        1.14        2.85      1.80 o 
  -6   5   5       83.28       88.56      3.97 o 
  -5   5   5      435.86      449.21     10.98 o 
  -4   5   5       11.77       12.17      2.81 o 
  -3   5   5      183.52      183.36      5.66 o 
  -2   5   5       91.68       88.99      3.86 o 
  -1   5   5      773.09      768.88     18.51 o 
   0   5   5      605.95      613.28     11.05 o 
   1   5   5       78.57       79.89      3.79 o 
   2   5   5       95.08       90.20      3.54 o 
   3   5   5       32.21       32.48      3.20 o 
   4   5   5       98.75      100.81      4.62 o 
   5   5   5       35.00       31.00      3.20 o 
   6   5   5       72.66       73.36      4.35 o 
   7   5   5      230.50      236.96      9.62 o 
   8   5   5        0.18       -2.74      2.23 o 
   9   5   5      143.21      145.12      7.23 o 
  10   5   5       12.53       10.56      3.20 o 
 -10   6   5        0.31       -1.26      2.73 o 
  -9   6   5        0.64        1.19      2.58 o 
  -8   6   5        0.20       -0.88      2.48 o 
  -7   6   5       24.26       22.85      2.94 o 
  -6   6   5       35.81       33.35      3.20 o 
  -5   6   5        3.29        0.06      1.50 o 
  -4   6   5       72.33       72.48      4.16 o 
  -3   6   5      117.60      103.68      3.92 o 
  -2   6   5       42.98       49.19      2.86 o 
  -1   6   5       32.15       33.54      3.03 o 
   0   6   5       20.50       21.56      2.75 o 
   1   6   5      477.13      460.20      9.52 o 
   2   6   5      168.34      158.16      7.21 o 
   3   6   5      227.40      205.12     11.34 o 
   4   6   5       70.10       87.74      4.95 o 
   5   6   5       33.62       38.46      4.38 o 
   6   6   5       20.60       19.33      3.69 o 
   7   6   5       25.32       31.76      6.88 o 
   8   6   5       18.94       17.02      3.11 o 
   9   6   5       23.20       27.51      4.03 o 
  -9   7   5        0.20        1.63      3.06 o 
  -8   7   5       60.73       64.65      5.68 o 
  -7   7   5       41.04       48.48      4.06 o 
  -6   7   5       37.05       31.08      3.35 o 
  -5   7   5       17.10       13.85      2.21 o 
  -4   7   5        7.83        1.93      2.18 o 
  -3   7   5        5.70       11.68      2.24 o 
  -2   7   5       22.76       19.67      2.45 o 
  -1   7   5       49.88       45.59      3.74 o 
   0   7   5        7.32        8.76      2.93 o 
   1   7   5       15.65       12.83      2.81 o 
   2   7   5       40.16       34.55      4.62 o 
   3   7   5       10.68       12.32      3.53 o 
   4   7   5       19.22       18.38      3.29 o 
   5   7   5       30.40       30.54      3.84 o 
   6   7   5       22.95       24.32      3.55 o 
   7   7   5       12.04       11.66      4.19 o 
   8   7   5        0.93       -1.88      2.67 o 
  -7   8   5       23.17       14.68     10.90 o 
  -6   8   5       14.99       17.51      3.91 o 
  -5   8   5       12.95       13.33      2.82 o 
  -4   8   5        0.05        0.62      2.25 o 
  -3   8   5       10.10       10.91      3.99 o 
  -2   8   5        2.71        4.04      2.92 o 
  -1   8   5       23.71       30.17      3.67 o 
   0   8   5       34.27       47.55      6.62 o 
   1   8   5      111.36      115.37      7.47 o 
   2   8   5        1.48        1.27      2.96 o 
   3   8   5       82.38       76.52      7.04 o 
   4   8   5       17.92       21.56      3.79 o 
   5   8   5        2.03        1.20      2.51 o 
   6   8   5       15.47       13.81      4.44 o 
  -4   9   5       43.93       43.91      4.45 o 
  -3   9   5        1.27       -2.50      2.26 o 
  -2   9   5        0.15        0.17      2.42 o 
  -1   9   5       29.66       28.74      4.06 o 
   0   9   5        8.26        7.75      3.77 o 
   1   9   5        0.79        6.40      3.87 o 
   2   9   5       40.88       38.06      5.68 o 
   3   9   5       24.60       36.08      6.21 o 
 -13   0   6       19.45       18.45      6.04 o 
 -12   0   6      294.99      259.64     14.09 o 
 -11   0   6      276.93      262.33     13.42 o 
 -10   0   6      838.10      719.22     21.80 o 
  -9   0   6       10.66       12.08      4.36 o 
  -8   0   6       30.45       29.18      4.70 o 
  -7   0   6      205.85      197.92      9.39 o 
  -6   0   6     1633.91     1797.68     22.86 o 
  -5   0   6     1999.07     1815.42     23.02 o 
  -4   0   6        0.53        3.02      1.12 o 
  -3   0   6     9111.07     8624.00    259.98 o 
  -2   0   6    11744.23    11085.11    174.77 o 
  -1   0   6     1099.73     1438.77     28.18 o 
   0   0   6     2701.01     2903.36     51.32 o 
   1   0   6      164.40      176.45      7.72 o 
   2   0   6       73.27       78.83      3.53 o 
   3   0   6     1853.29     1837.56     25.24 o 
   4   0   6     1924.51     1864.82     26.08 o 
   5   0   6        7.06        8.71      2.01 o 
   6   0   6     1870.08     1793.54     26.56 o 
   7   0   6       58.95       57.88      4.15 o 
   8   0   6       72.99       68.33      4.82 o 
   9   0   6        1.37        9.06      3.02 o 
  10   0   6       20.67       27.14      3.87 o 
  11   0   6        1.30       -2.01      3.69 o 
  12   0   6       35.85       33.88      7.72 o 
 -13   1   6        6.10        9.78      2.81 o 
 -12   1   6      144.85      142.80      5.96 o 
 -11   1   6       72.67       74.44      5.81 o 
 -10   1   6      331.03      342.80     10.30 o 
  -9   1   6       26.78       25.99      3.77 o 
  -8   1   6       10.49        3.47      2.34 o 
  -7   1   6       63.61       71.09      4.38 o 
  -6   1   6        4.01        0.88      2.16 o 
  -5   1   6       70.47       80.28      2.26 o 
  -4   1   6     1109.15     1232.71     12.05 o 
  -3   1   6       10.66        9.57      1.08 o 
  -2   1   6      983.12     1011.12     19.59 o 
  -1   1   6       68.11       50.53      2.25 o 
   0   1   6      429.96      361.15      6.12 o 
   1   1   6       49.16       72.49      2.20 o 
   2   1   6     1046.80     1060.90     12.06 o 
   3   1   6      220.39      275.80      5.76 o 
   4   1   6      826.13      814.53     11.73 o 
   5   1   6      179.85      198.14      4.61 o 
   6   1   6      119.48      121.47      3.44 o 
   7   1   6       36.57       26.65      2.77 o 
   8   1   6      120.78      128.73      4.30 o 
   9   1   6      260.68      267.86      6.45 o 
  10   1   6       42.09       41.29      6.63 o 
  11   1   6       27.52       35.66      6.04 o 
  12   1   6        0.02        2.65      3.35 o 
 -13   2   6       16.33       20.25      3.34 o 
 -12   2   6       50.51       57.92      4.37 o 
 -11   2   6        7.40        3.59      2.22 o 
 -10   2   6      478.87      438.90      9.60 o 
  -9   2   6       21.66       27.61      2.89 o 
  -8   2   6        9.89        7.48      1.97 o 
  -7   2   6      453.66      491.97      8.93 o 
  -6   2   6      340.33      355.33      5.04 o 
  -5   2   6      295.16      334.02      4.22 o 
  -4   2   6       38.45       30.89      2.63 o 
  -3   2   6        2.08        2.21      0.74 o 
  -2   2   6     2275.03     2238.24     18.63 o 
  -1   2   6     3975.70     4029.53     64.43 o 
   0   2   6     4362.28     4366.62    115.36 o 
   1   2   6     1595.38     1653.41     22.39 o 
   2   2   6       90.04       83.33      2.89 o 
   3   2   6       21.75       24.72      1.71 o 
   4   2   6     2048.54     1914.78     19.09 o 
   5   2   6      204.78      238.30      5.96 o 
   6   2   6      172.52      156.56      4.43 o 
   7   2   6       13.66       10.78      1.81 o 
   8   2   6       19.01       25.89      3.63 o 
   9   2   6        2.72        4.11      1.85 o 
  10   2   6        0.09       -1.14      2.09 o 
  11   2   6       21.13       14.02      3.67 o 
  12   2   6       38.08       29.80      4.74 o 
 -13   3   6       30.42       36.29      4.09 o 
 -12   3   6        0.11        0.34      2.32 o 
 -11   3   6       16.25       27.97      5.11 o 
 -10   3   6       12.21       10.24      2.56 o 
  -9   3   6        0.12       -2.37      1.58 o 
  -8   3   6      461.59      452.65     15.31 o 
  -7   3   6        1.70        1.15      1.65 o 
  -6   3   6      690.81      667.55      8.81 o 
  -5   3   6       10.88       12.52      1.30 o 
  -4   3   6      175.91      185.31      3.52 o 
  -3   3   6       67.14       79.59      2.25 o 
  -2   3   6      750.89      777.74      7.99 o 
  -1   3   6       40.07       24.81      1.87 o 
   0   3   6     1390.81     1475.19     15.38 o 
   1   3   6       68.17       97.97      3.14 o 
   2   3   6       65.15       62.48      2.61 o 
   3   3   6        1.44        0.41      1.11 o 
   4   3   6       75.23       74.17      3.03 o 
   5   3   6        1.00        0.27      1.21 o 
   6   3   6      576.40      562.39      8.86 o 
   7   3   6       18.92       21.88      2.32 o 
   8   3   6       29.09       27.67      2.68 o 
   9   3   6       10.24       11.38      2.10 o 
  10   3   6        1.34        3.60      2.06 o 
  11   3   6       19.88       21.61      4.11 o 
 -12   4   6       27.26       18.21      4.19 o 
 -11   4   6        5.10        1.02      3.19 o 
 -10   4   6        7.63       13.50      3.32 o 
  -9   4   6       52.94       65.29     11.07 o 
  -8   4   6       17.49       15.75      3.20 o 
  -7   4   6       72.03       68.73      4.75 o 
  -6   4   6       35.54       32.01      3.51 o 
  -5   4   6       63.95       75.77      3.09 o 
  -4   4   6        0.15       -0.71      1.19 o 
  -3   4   6      155.01      149.83      4.79 o 
  -2   4   6      347.84      332.90      7.01 o 
  -1   4   6      725.05      767.92     11.48 o 
   0   4   6      572.56      610.03      8.78 o 
   1   4   6      688.87      669.66     12.78 o 
   2   4   6        0.56        0.26      1.16 o 
   3   4   6       21.97       24.23      3.44 o 
   4   4   6      123.38      112.50      5.81 o 
   5   4   6        0.12       -0.51      1.77 o 
   6   4   6       34.85       30.33      2.52 o 
   7   4   6       34.27       32.91      2.79 o 
   8   4   6       21.16       21.48      2.66 o 
   9   4   6        3.97        2.02      1.72 o 
  10   4   6       82.16       85.83      5.01 o 
  11   4   6       15.90       19.30      4.03 o 
 -11   5   6        0.69        1.96      5.03 o 
 -10   5   6       21.81       19.15      4.01 o 
  -9   5   6       81.65       99.41      6.39 o 
  -8   5   6        4.73       13.22      3.35 o 
  -7   5   6        1.15        1.85      2.18 o 
  -6   5   6       94.41      112.55      4.71 o 
  -5   5   6      265.68      242.43      6.34 o 
  -4   5   6     1172.51     1099.61     13.28 o 
  -3   5   6        7.52        4.78      1.50 o 
  -2   5   6       45.01       41.62      3.02 o 
  -1   5   6       22.72       19.79      2.50 o 
   0   5   6       51.99       46.60      3.05 o 
   1   5   6      390.41      400.05      7.29 o 
   2   5   6      475.57      474.79      8.18 o 
   3   5   6        0.03        2.83      1.86 o 
   4   5   6       85.01       92.23      4.83 o 
   5   5   6      181.42      185.17      7.82 o 
   6   5   6        1.85        1.95      2.48 o 
   7   5   6       55.12       54.60      4.06 o 
   8   5   6       42.68       45.51      4.06 o 
   9   5   6       12.24       11.36      3.94 o 
  10   5   6       29.80       36.67      4.73 o 
 -10   6   6        0.28       -1.32      4.03 o 
  -9   6   6       38.99       30.33      6.21 o 
  -8   6   6       48.67       44.53      4.96 o 
  -7   6   6        6.90       20.17      3.31 o 
  -6   6   6        5.60        1.38      2.04 o 
  -5   6   6        3.86        4.54      1.99 o 
  -4   6   6        1.77       -0.88      1.59 o 
  -3   6   6       76.35       79.19      4.40 o 
  -2   6   6       75.51       74.30      4.60 o 
  -1   6   6       28.56       26.89      3.33 o 
   0   6   6       14.01       14.32      2.51 o 
   1   6   6       69.80       65.14      4.41 o 
   2   6   6       11.60        8.98      2.13 o 
   3   6   6      150.59      157.85      6.18 o 
   4   6   6        8.24       11.18      2.74 o 
   5   6   6        3.18        0.70      3.47 o 
   6   6   6       23.04       19.66      4.70 o 
   7   6   6        0.00       -3.23      2.15 o 
   8   6   6       12.50       14.05      3.85 o 
   9   6   6        1.67        1.68      3.69 o 
  -9   7   6       34.58       41.00      5.33 o 
  -8   7   6       28.13       31.22      4.62 o 
  -7   7   6        0.36        2.01      2.13 o 
  -6   7   6        1.09        0.93      2.94 o 
  -5   7   6      151.17      159.53      5.18 o 
  -4   7   6        7.11        2.71      1.85 o 
  -3   7   6      282.88      267.37      6.52 o 
  -2   7   6      659.19      657.47     10.60 o 
  -1   7   6      243.32      236.53      7.28 o 
   0   7   6       18.34       24.00      3.67 o 
   1   7   6       49.43       57.97      4.14 o 
   2   7   6        0.03        1.71      2.15 o 
   3   7   6        8.09        5.91      2.97 o 
   4   7   6       41.08       37.58      6.01 o 
   5   7   6      113.53      120.38      7.05 o 
   6   7   6       18.23       20.79      4.67 o 
   7   7   6       15.24       22.15      4.58 o 
  -7   8   6        2.34        0.68      2.42 o 
  -6   8   6        0.02        0.21      2.96 o 
  -5   8   6        4.86        1.40      2.72 o 
  -4   8   6        5.89        7.16      2.75 o 
  -3   8   6       39.92       33.59      3.81 o 
  -2   8   6        3.43        9.06      2.70 o 
  -1   8   6        1.99        2.89      2.45 o 
   0   8   6       18.20       26.52      3.53 o 
   1   8   6       33.11       37.86      5.06 o 
   2   8   6        5.64        8.57      3.54 o 
   3   8   6        4.22        5.55      2.91 o 
   4   8   6        9.38        8.52      3.04 o 
   5   8   6       17.97       17.13      3.50 o 
  -3   9   6        4.01        5.11      2.70 o 
  -2   9   6       10.66        9.56      3.16 o 
  -1   9   6       27.77       25.33      3.89 o 
   0   9   6      102.34       99.68     10.06 o 
   1   9   6      123.91      127.10      8.26 o 
 -13   1   7       40.61       28.04      4.86 o 
 -12   1   7       35.09       47.99      4.35 o 
 -11   1   7      127.21      131.01     12.92 o 
 -10   1   7        8.18       14.08      3.43 o 
  -9   1   7      266.90      252.26      8.66 o 
  -8   1   7      122.67      122.52      9.56 o 
  -7   1   7     1357.61     1355.53     62.39 o 
  -6   1   7      894.78      886.83     11.60 o 
  -5   1   7     4789.38     4839.50     39.94 o 
  -4   1   7      901.15      926.51     11.57 o 
  -3   1   7      710.79      797.93      8.92 o 
  -2   1   7       52.50       41.85      2.72 o 
  -1   1   7      910.88      882.78     11.27 o 
   0   1   7      157.99      139.29      3.75 o 
   1   1   7     1000.99     1014.88     11.06 o 
   2   1   7     1421.78     1563.80     17.48 o 
   3   1   7      207.39      233.23      4.80 o 
   4   1   7      821.65      808.55     10.36 o 
   5   1   7      358.32      367.56     11.96 o 
   6   1   7       53.57       58.28      3.65 o 
   7   1   7       30.01       23.02      2.07 o 
   8   1   7      165.15      184.33      5.32 o 
   9   1   7      332.44      306.17      7.10 o 
  10   1   7       52.13       56.25      4.60 o 
  11   1   7       72.40       77.39      6.39 o 
 -13   2   7        9.63        7.96      2.73 o 
 -12   2   7        0.67       -1.24      2.51 o 
 -11   2   7       87.55       85.01      4.82 o 
 -10   2   7        0.01       -1.63      1.86 o 
  -9   2   7       10.80        5.84      2.11 o 
  -8   2   7       28.23       27.02      2.81 o 
  -7   2   7      299.31      307.62      7.07 o 
  -6   2   7       85.21       92.39      3.12 o 
  -5   2   7       83.01       88.97      2.48 o 
  -4   2   7      784.80      772.06     10.58 o 
  -3   2   7      613.61      746.21      7.87 o 
  -2   2   7      594.80      579.91      8.18 o 
  -1   2   7      312.11      379.85      7.17 o 
   0   2   7     1129.50     1233.56     21.80 o 
   1   2   7      210.16      202.98      4.74 o 
   2   2   7       85.50       70.04      2.95 o 
   3   2   7       88.86       90.60      2.78 o 
   4   2   7        0.91        1.00      1.13 o 
   5   2   7      302.34      300.06      6.10 o 
   6   2   7       12.78       11.94      1.85 o 
   7   2   7       36.92       38.83      3.34 o 
   8   2   7        4.17        3.60      1.75 o 
   9   2   7       78.38       88.21      4.13 o 
  10   2   7        0.41        0.56      2.06 o 
  11   2   7        1.74        2.97      3.20 o 
 -12   3   7        3.30        5.31      2.63 o 
 -11   3   7        8.34        7.28      2.45 o 
 -10   3   7      164.87      196.32      6.69 o 
  -9   3   7       16.84       18.85      3.94 o 
  -8   3   7       41.53       34.90      4.11 o 
  -7   3   7       42.02       36.68      3.00 o 
  -6   3   7     1017.00      978.51     10.40 o 
  -5   3   7     1551.15     1499.92     19.92 o 
  -4   3   7      211.89      214.91      3.61 o 
  -3   3   7      869.09      890.64      8.48 o 
  -2   3   7      396.65      441.78      5.61 o 
  -1   3   7      248.62      231.47      3.85 o 
   0   3   7        0.79        3.43      1.33 o 
   1   3   7       12.81       17.39      1.97 o 
   2   3   7       44.29       48.85      2.38 o 
   3   3   7       23.50       28.60      1.90 o 
   4   3   7      405.81      421.43     14.45 o 
   5   3   7       93.46       85.73      3.48 o 
   6   3   7      792.30      754.39     10.89 o 
   7   3   7       36.02       39.00      2.88 o 
   8   3   7        2.57        0.30      1.56 o 
   9   3   7      109.69       91.17      4.26 o 
  10   3   7        1.99        0.19      2.09 o 
  11   3   7       93.29      101.50     14.76 o 
 -12   4   7        5.40        4.48      3.46 o 
 -11   4   7       34.80       35.76      4.86 o 
 -10   4   7       62.94       56.93      5.46 o 
  -9   4   7       23.51       15.70      8.05 o 
  -8   4   7      293.86      304.93      9.96 o 
  -7   4   7      311.10      299.19      9.37 o 
  -6   4   7      212.45      215.72      6.03 o 
  -5   4   7        9.02       11.37      1.77 o 
  -4   4   7      530.07      530.27      8.03 o 
  -3   4   7      329.31      358.23      5.87 o 
  -2   4   7        3.08        1.31      1.30 o 
  -1   4   7       71.45       85.96      3.26 o 
   0   4   7        3.42        5.02      1.50 o 
   1   4   7       11.95        8.23      1.66 o 
   2   4   7      489.05      502.48      9.08 o 
   3   4   7      774.20      730.31     11.55 o 
   4   4   7       64.62       65.42      4.86 o 
   5   4   7        6.31        7.11      3.35 o 
   6   4   7        0.62        3.07      1.96 o 
   7   4   7       16.49       12.30      2.55 o 
   8   4   7        0.23       -0.99      2.22 o 
   9   4   7       31.39       36.83      4.57 o 
  10   4   7       10.66        9.64      3.20 o 
 -11   5   7        7.16        1.98      3.30 o 
 -10   5   7        2.45        6.76      3.20 o 
  -9   5   7        3.45        0.91      4.70 o 
  -8   5   7       40.53       48.87      8.39 o 
  -7   5   7       36.43       30.76      3.09 o 
  -6   5   7       39.81       47.22      3.48 o 
  -5   5   7       36.73       36.88      3.29 o 
  -4   5   7     1192.60     1127.64     13.79 o 
  -3   5   7      263.62      254.57      5.78 o 
  -2   5   7       63.33       58.37      3.57 o 
  -1   5   7       69.26       72.16      3.49 o 
   0   5   7        2.97        3.08      1.46 o 
   1   5   7        9.49       10.62      1.86 o 
   2   5   7        0.68        0.94      1.67 o 
   3   5   7       62.24       67.78      8.23 o 
   4   5   7      390.65      369.18     11.27 o 
   5   5   7        2.47        1.98      2.29 o 
   6   5   7       46.31       48.82      5.37 o 
   7   5   7        9.58       14.90      3.71 o 
   8   5   7        8.96       12.53      2.76 o 
   9   5   7       43.45       43.83      4.17 o 
 -10   6   7       96.17      123.29     17.28 o 
  -9   6   7       38.53       37.81      4.98 o 
  -8   6   7       13.59       14.56      3.53 o 
  -7   6   7       16.39       10.44      2.64 o 
  -6   6   7        0.01        3.97      2.11 o 
  -5   6   7        6.51        6.61      1.87 o 
  -4   6   7      102.06      107.16      4.27 o 
  -3   6   7       73.93       80.89      4.26 o 
  -2   6   7      345.91      360.99      8.51 o 
  -1   6   7       44.84       44.53      3.57 o 
   0   6   7       50.34       56.97      3.49 o 
   1   6   7      280.37      270.26      8.86 o 
   2   6   7      140.72      141.64      4.94 o 
   3   6   7        7.74        9.07      2.56 o 
   4   6   7       31.69       28.63      3.90 o 
   5   6   7        3.95        2.92      4.70 o 
   6   6   7        2.37        2.56      2.63 o 
   7   6   7       65.78       58.62      5.96 o 
   8   6   7       28.78       28.94      5.07 o 
  -8   7   7        1.48        0.67      3.06 o 
  -7   7   7        3.91        6.18      2.45 o 
  -6   7   7        0.62        0.27      3.10 o 
  -5   7   7        7.46       11.39      3.32 o 
  -4   7   7       16.86       16.15      2.39 o 
  -3   7   7        2.93        4.00      1.86 o 
  -2   7   7      243.50      228.31      6.14 o 
  -1   7   7       60.43       63.22      4.32 o 
   0   7   7        5.33        1.22      2.11 o 
   1   7   7        7.99        8.38      2.45 o 
   2   7   7       30.82       30.55      3.85 o 
   3   7   7        4.87        4.09      2.64 o 
   4   7   7        0.58        1.02      2.20 o 
   5   7   7       13.47        4.84      2.55 o 
   6   7   7       11.51       11.30      3.95 o 
   7   7   7        7.86        9.71      4.36 o 
  -6   8   7        5.00       -0.04      3.55 o 
  -5   8   7        1.71        2.56      2.38 o 
  -4   8   7       60.92       69.64      4.60 o 
  -3   8   7       17.36       25.05      2.96 o 
  -2   8   7       22.55       28.57      4.08 o 
  -1   8   7        3.83        8.97      2.31 o 
   0   8   7        1.02        0.89      2.45 o 
   1   8   7        1.28        1.21      2.89 o 
   2   8   7       15.69       22.14      3.86 o 
   3   8   7        8.90        9.08      3.20 o 
   4   8   7       12.57       15.83      5.28 o 
 -13   0   8       17.95        5.70      5.03 o 
 -12   0   8      164.05      152.30     11.07 o 
 -11   0   8       89.19       90.24      8.72 o 
 -10   0   8      258.07      222.41     12.41 o 
  -9   0   8      225.47      246.89     12.41 o 
  -8   0   8      508.61      498.15     16.77 o 
  -7   0   8       89.36       87.89      6.71 o 
  -6   0   8      112.70      138.54      7.38 o 
  -5   0   8      640.36      530.05      9.74 o 
  -4   0   8      671.94      640.99     11.22 o 
  -3   0   8      535.86      546.17     10.08 o 
  -2   0   8        0.68        2.01      2.01 o 
  -1   0   8     1340.22     1704.78     34.55 o 
   0   0   8      972.02     1014.08     23.82 o 
   1   0   8     2824.74     2947.64     55.01 o 
   2   0   8      206.96      236.31      5.43 o 
   3   0   8      453.85      421.00     14.76 o 
   4   0   8      175.26      168.66      9.73 o 
   5   0   8      190.99      198.28      7.55 o 
   6   0   8      160.13      142.30      6.28 o 
   7   0   8      387.14      353.86     10.20 o 
   8   0   8      340.91      376.09     10.91 o 
   9   0   8       73.47       74.72      5.54 o 
  10   0   8        0.27        3.29      2.58 o 
  11   0   8        8.73       19.46      5.70 o 
 -13   1   8        9.60       13.79      4.74 o 
 -12   1   8       38.61       39.89      3.98 o 
 -11   1   8       10.23        7.06      6.88 o 
 -10   1   8      468.79      456.56     12.44 o 
  -9   1   8      562.05      567.91     22.64 o 
  -8   1   8      349.87      385.28     10.30 o 
  -7   1   8      130.78      146.46      6.05 o 
  -6   1   8       11.36        9.94      2.24 o 
  -5   1   8       80.87       76.61      2.58 o 
  -4   1   8       81.54       87.72      2.68 o 
  -3   1   8      304.18      295.75      4.94 o 
  -2   1   8      258.00      266.28      6.76 o 
  -1   1   8       36.16       40.66      2.37 o 
   0   1   8        2.92        4.59      1.33 o 
   1   1   8      303.36      308.61      5.27 o 
   2   1   8        7.76       14.35      2.08 o 
   3   1   8        2.00        2.93      1.33 o 
   4   1   8       10.66       14.30      1.71 o 
   5   1   8        0.27       -0.85      0.95 o 
   6   1   8       13.48       14.44      1.77 o 
   7   1   8      216.64      207.16      5.57 o 
   8   1   8       63.99       70.13      5.04 o 
   9   1   8      169.48      168.16      5.53 o 
  10   1   8       17.30       15.70      2.63 o 
  11   1   8       14.27       16.37      6.88 o 
 -13   2   8        9.73        7.73      2.80 o 
 -12   2   8        0.25        3.31      2.50 o 
 -11   2   8      106.83      116.75      5.55 o 
 -10   2   8       63.96       53.77      3.92 o 
  -9   2   8      189.42      189.79      7.49 o 
  -8   2   8      539.49      553.75     12.95 o 
  -7   2   8        0.01       -1.58      1.53 o 
  -6   2   8       19.22       17.33      1.87 o 
  -5   2   8     1170.74     1133.62     11.13 o 
  -4   2   8      218.75      243.28      4.12 o 
  -3   2   8       12.75        7.11      1.25 o 
  -2   2   8       27.39       23.88      2.06 o 
  -1   2   8     1092.78     1045.96     17.00 o 
   0   2   8     1041.75     1004.21     18.38 o 
   1   2   8      890.46      958.33     12.84 o 
   2   2   8      185.39      198.15      4.84 o 
   3   2   8      491.11      501.73      8.98 o 
   4   2   8      130.28      132.51      4.64 o 
   5   2   8      323.57      303.88      6.33 o 
   6   2   8      600.67      559.83      9.25 o 
   7   2   8      120.60      106.50      4.23 o 
   8   2   8       16.64       17.52      2.61 o 
   9   2   8      114.44      110.63      5.28 o 
  10   2   8       25.32       30.99      4.01 o 
  11   2   8        8.09        7.54      3.43 o 
 -12   3   8      135.41      126.00      7.88 o 
 -11   3   8       14.45       13.24      3.77 o 
 -10   3   8       10.02       11.80      3.43 o 
  -9   3   8       92.33      114.06     19.62 o 
  -8   3   8        1.41       -0.88      2.24 o 
  -7   3   8     1098.67     1069.83     19.57 o 
  -6   3   8     1191.27     1168.83     53.91 o 
  -5   3   8      299.84      275.76      4.94 o 
  -4   3   8       72.49       69.78      2.92 o 
  -3   3   8      526.34      476.02      7.41 o 
  -2   3   8       74.30       78.94      4.64 o 
  -1   3   8       12.60       18.76      3.79 o 
   0   3   8      204.23      197.46      5.18 o 
   1   3   8      320.46      318.77      9.67 o 
   2   3   8       36.63       45.77      2.80 o 
   3   3   8       76.40       88.95      4.65 o 
   4   3   8       79.25       74.48      3.70 o 
   5   3   8      453.75      423.67      8.84 o 
   6   3   8       27.00       28.55      2.66 o 
   7   3   8       11.54        8.20      2.57 o 
   8   3   8        8.00       11.94      2.25 o 
   9   3   8        7.64        9.70      3.87 o 
  10   3   8        4.21       11.90      2.64 o 
 -12   4   8        0.39       -0.98      2.98 o 
 -11   4   8       20.55       15.35      4.86 o 
 -10   4   8      108.15      103.37     15.60 o 
  -9   4   8      100.70      104.91     10.06 o 
  -8   4   8       22.84       18.88      3.56 o 
  -7   4   8       11.37       18.46      3.43 o 
  -6   4   8       18.92       22.40      2.42 o 
  -5   4   8        3.88        4.02      1.45 o 
  -4   4   8      106.82      108.68      5.43 o 
  -3   4   8        0.05       -0.17      1.17 o 
  -2   4   8      159.89      141.09      4.20 o 
  -1   4   8       11.45       10.20      1.73 o 
   0   4   8      559.51      524.91      8.48 o 
   1   4   8      574.50      538.63      9.62 o 
   2   4   8      225.69      201.01      5.67 o 
   3   4   8      320.69      319.16     10.06 o 
   4   4   8      351.53      363.91     24.99 o 
   5   4   8       13.65       12.72      3.30 o 
   6   4   8      261.54      252.36      9.49 o 
   7   4   8      147.76      156.15      6.25 o 
   8   4   8        8.97       10.71      3.48 o 
   9   4   8       59.21       50.35      4.35 o 
 -11   5   8       11.47        8.53      3.63 o 
 -10   5   8       16.37       16.93      4.01 o 
  -9   5   8      157.46      159.39      8.18 o 
  -8   5   8      104.56      110.36      9.56 o 
  -7   5   8      203.10      198.03      8.18 o 
  -6   5   8        6.68        4.43      2.06 o 
  -5   5   8       94.52      100.58      3.93 o 
  -4   5   8      185.55      199.20      4.73 o 
  -3   5   8      406.95      399.03      6.89 o 
  -2   5   8      478.24      468.81      8.44 o 
  -1   5   8       13.21       12.04      2.26 o 
   0   5   8        6.38        1.44      1.51 o 
   1   5   8       33.84       40.02      2.99 o 
   2   5   8      109.62      110.13      4.85 o 
   3   5   8        0.14       -1.20      3.35 o 
   4   5   8        5.81        6.43      2.84 o 
   5   5   8       10.26        6.97      2.98 o 
   6   5   8       11.64        8.79      3.35 o 
   7   5   8      105.74      104.55      7.21 o 
   8   5   8       28.15       29.26      4.76 o 
   9   5   8        7.12        8.30      3.95 o 
  -9   6   8        0.79       -2.06      6.37 o 
  -8   6   8        1.49       -2.18      2.37 o 
  -7   6   8       42.24       32.28      4.49 o 
  -6   6   8       13.65       20.27      2.97 o 
  -5   6   8       55.43       43.55      3.80 o 
  -4   6   8        0.49        1.92      1.74 o 
  -3   6   8       17.34       23.04      2.54 o 
  -2   6   8       20.84       16.37      2.47 o 
  -1   6   8        2.29        1.74      1.81 o 
   0   6   8      192.33      194.20      6.00 o 
   1   6   8       41.03       39.67      3.20 o 
   2   6   8        0.54        0.40      1.86 o 
   3   6   8       86.94       80.79      5.15 o 
   4   6   8       16.48       20.34      4.19 o 
   5   6   8       45.28       38.74      5.07 o 
   6   6   8       28.86       28.17      4.76 o 
   7   6   8        2.52        3.81      3.29 o 
  -8   7   8        3.27        2.43      3.06 o 
  -7   7   8       50.75       47.50      5.87 o 
  -6   7   8       31.03       37.26      3.86 o 
  -5   7   8       25.41       23.36      3.34 o 
  -4   7   8       61.68       53.39      5.07 o 
  -3   7   8       49.88       47.35      3.38 o 
  -2   7   8        8.30       13.13      2.36 o 
  -1   7   8      150.40      153.07      5.52 o 
   0   7   8        7.21        3.68      2.01 o 
   1   7   8       13.28       11.61      2.47 o 
   2   7   8       35.21       44.05      5.78 o 
   3   7   8       59.91       61.43      5.10 o 
   4   7   8       11.27       12.79      4.01 o 
   5   7   8        0.26        0.19      3.04 o 
   6   7   8       12.61       11.50      4.03 o 
  -5   8   8        0.79        4.86      2.63 o 
  -4   8   8        0.01        0.94      2.42 o 
  -3   8   8       14.13       10.39      2.51 o 
  -2   8   8        8.12        7.01      3.05 o 
  -1   8   8        1.29       -1.67      2.37 o 
   0   8   8        6.71       10.22      2.76 o 
   1   8   8        3.70        6.78      2.53 o 
   2   8   8        0.30       -0.08      2.67 o 
   3   8   8        8.04        7.38      3.26 o 
 -12   1   9        1.86        1.72      2.31 o 
 -11   1   9      132.16      131.22      7.34 o 
 -10   1   9      663.97      716.43     16.11 o 
  -9   1   9        8.77        7.73      3.86 o 
  -8   1   9     1021.46     1014.69     18.59 o 
  -7   1   9      209.73      236.82      7.71 o 
  -6   1   9       55.30       55.28      3.91 o 
  -5   1   9      435.84      417.94      6.29 o 
  -4   1   9      952.48      919.75     15.88 o 
  -3   1   9     1283.02     1292.95     23.22 o 
  -2   1   9      197.38      210.50      6.40 o 
  -1   1   9        8.62        6.84      1.42 o 
   0   1   9      316.31      316.33      6.37 o 
   1   1   9      332.14      353.97      6.78 o 
   2   1   9       46.56       53.41      3.35 o 
   3   1   9       43.66       42.55      3.15 o 
   4   1   9      979.46      922.30     12.25 o 
   5   1   9      120.90      121.13      3.75 o 
   6   1   9      681.55      632.93      9.07 o 
   7   1   9       89.81       81.33      3.88 o 
   8   1   9       15.76       24.87      2.66 o 
   9   1   9       14.80       13.32      2.29 o 
  10   1   9        2.23       -0.15      1.94 o 
 -12   2   9       28.01       23.75      3.60 o 
 -11   2   9        1.34       -0.64      1.94 o 
 -10   2   9       20.27       15.64      2.82 o 
  -9   2   9       19.50       27.75      3.14 o 
  -8   2   9       85.79       77.39      7.61 o 
  -7   2   9       18.56       23.74      2.70 o 
  -6   2   9       67.66       64.50      3.54 o 
  -5   2   9        0.98        2.58      1.15 o 
  -4   2   9        6.89        0.70      1.00 o 
  -3   2   9       13.63       17.67      1.70 o 
  -2   2   9      462.19      444.93      7.35 o 
  -1   2   9        0.21        1.15      1.13 o 
   0   2   9       11.23       10.42      1.67 o 
   1   2   9       79.34       70.85      5.16 o 
   2   2   9       74.30       99.33      5.33 o 
   3   2   9      264.79      264.35      8.78 o 
   4   2   9        2.75        1.15      1.62 o 
   5   2   9       50.75       50.48      3.55 o 
   6   2   9       17.50       21.30      2.39 o 
   7   2   9        7.23        3.25      1.65 o 
   8   2   9        0.05       -0.03      1.64 o 
   9   2   9        8.70       10.13      2.26 o 
  10   2   9        2.84        1.54      1.99 o 
 -12   3   9       39.12       42.68      6.71 o 
 -11   3   9        3.70        2.72      3.20 o 
 -10   3   9       39.23       49.46      5.70 o 
  -9   3   9       93.82      101.78      6.52 o 
  -8   3   9      175.66      191.08      8.39 o 
  -7   3   9       31.71       32.49      3.91 o 
  -6   3   9      196.25      201.97      5.90 o 
  -5   3   9      178.66      165.55      4.46 o 
  -4   3   9      390.21      368.89      6.62 o 
  -3   3   9      589.75      553.73     10.10 o 
  -2   3   9       30.97       34.71      2.65 o 
  -1   3   9       18.84       21.48      2.25 o 
   0   3   9       39.23       38.02      2.76 o 
   1   3   9      253.60      260.95      6.32 o 
   2   3   9        0.05        0.56      4.03 o 
   3   3   9       27.68       35.83      4.15 o 
   4   3   9      343.49      324.06     10.32 o 
   5   3   9       88.79       81.62      4.34 o 
   6   3   9      139.31      148.91      5.58 o 
   7   3   9       23.66       21.03      2.58 o 
   8   3   9       77.83       90.04      4.40 o 
   9   3   9       32.88       27.40      3.09 o 
 -11   4   9        8.94        5.03      3.56 o 
 -10   4   9        3.41       -0.24      2.58 o 
  -9   4   9       35.00       41.64      5.54 o 
  -8   4   9        5.96        7.66      4.70 o 
  -7   4   9        1.64        0.37      3.02 o 
  -6   4   9      297.99      292.57      6.44 o 
  -5   4   9        4.18        2.58      1.68 o 
  -4   4   9       32.01       26.22      2.32 o 
  -3   4   9       20.65       21.64      2.24 o 
  -2   4   9      310.02      281.90      6.16 o 
  -1   4   9       48.15       44.35      3.70 o 
   0   4   9      124.84      104.05      6.31 o 
   1   4   9      120.81      126.19      4.74 o 
   2   4   9      286.20      299.46      9.84 o 
   3   4   9       37.19       33.38      4.27 o 
   4   4   9       17.14       18.46      5.20 o 
   5   4   9      299.45      281.37     10.19 o 
   6   4   9       68.41       63.04     10.73 o 
   7   4   9       61.43       62.09     10.06 o 
   8   4   9        0.45       -1.26      2.59 o 
   9   4   9        6.05        4.19      2.55 o 
 -10   5   9       27.16       34.57      5.22 o 
  -9   5   9       18.28       14.22      3.80 o 
  -8   5   9       18.75       15.13      5.03 o 
  -7   5   9        3.31       -1.34      2.13 o 
  -6   5   9        1.72       -1.70      1.76 o 
  -5   5   9      240.69      233.11      6.06 o 
  -4   5   9      225.89      228.96      5.33 o 
  -3   5   9       97.03       89.13      3.54 o 
  -2   5   9      114.50      103.95      4.37 o 
  -1   5   9        2.51        0.95      1.53 o 
   0   5   9       86.44       73.61      5.08 o 
   1   5   9       71.62       70.24      7.07 o 
   2   5   9       80.10       92.04     15.43 o 
   3   5   9        0.15        0.04      2.54 o 
   4   5   9       64.18       70.83      6.05 o 
   5   5   9       15.00       15.71      3.71 o 
   6   5   9       74.82       74.36     11.07 o 
   7   5   9        3.33        7.75      4.03 o 
   8   5   9      147.13      169.90     19.46 o 
  -9   6   9       13.98       15.70      4.15 o 
  -8   6   9      157.64      176.99      8.64 o 
  -7   6   9       12.05       10.02      3.53 o 
  -6   6   9        8.44       13.68      2.76 o 
  -5   6   9       42.78       36.48      3.20 o 
  -4   6   9       22.83       23.51      2.50 o 
  -3   6   9       27.28       28.30      2.60 o 
  -2   6   9       70.52       77.87      4.12 o 
  -1   6   9       40.70       36.14      3.17 o 
   0   6   9        3.59        1.18      1.86 o 
   1   6   9       29.51       26.50      2.97 o 
   2   6   9        6.55        9.68      3.53 o 
   3   6   9      330.87      316.71     11.38 o 
   4   6   9       84.24       89.95      6.83 o 
   5   6   9       35.01       26.16      4.82 o 
   6   6   9        5.70        3.73      3.19 o 
   7   6   9       14.30       11.09      3.75 o 
  -7   7   9        0.63        0.67      2.85 o 
  -6   7   9       56.60       57.71      5.54 o 
  -5   7   9       36.72       33.09      3.37 o 
  -4   7   9        4.77        2.19      1.81 o 
  -3   7   9       26.02       27.22      2.76 o 
  -2   7   9        6.05       12.12      2.17 o 
  -1   7   9       12.92       14.86      2.71 o 
   0   7   9       60.16       58.83      5.96 o 
   1   7   9       13.31       15.79      2.72 o 
   2   7   9       11.32       13.79      3.18 o 
   3   7   9        0.03        1.19      5.20 o 
   4   7   9       16.97       13.76      5.54 o 
   5   7   9        3.65        4.64      3.23 o 
  -4   8   9        2.56        5.45      2.66 o 
  -3   8   9        0.49        1.31      2.01 o 
  -2   8   9       25.30       34.38      3.15 o 
  -1   8   9       78.10       71.83      4.67 o 
   0   8   9       10.26       13.50      2.93 o 
   1   8   9       14.70       18.33      3.09 o 
 -12   0  10        7.41       13.75      5.37 o 
 -11   0  10       77.49       77.49      8.72 o 
 -10   0  10       14.90       13.42      4.70 o 
  -9   0  10      152.02      155.99     10.06 o 
  -8   0  10      233.29      202.95     11.07 o 
  -7   0  10       44.02       37.24      5.37 o 
  -6   0  10       34.34       40.25      5.37 o 
  -5   0  10      175.77      149.66      5.30 o 
  -4   0  10      242.92      245.54      6.87 o 
  -3   0  10     1698.17     1617.92     29.02 o 
  -2   0  10       25.85       25.83      4.03 o 
  -1   0  10      173.29      176.11      9.06 o 
   0   0  10      342.30      371.35     14.09 o 
   1   0  10     2815.28     2842.65     55.69 o 
   2   0  10     3830.96     3682.96     69.77 o 
   3   0  10       28.11       33.21      5.70 o 
   4   0  10       42.02       44.62      6.04 o 
   5   0  10       12.88       21.29      3.43 o 
   6   0  10        8.39        3.69      2.10 o 
   7   0  10        0.69        1.64      2.24 o 
   8   0  10       65.71       67.02      5.46 o 
   9   0  10       45.64       49.14      5.22 o 
  10   0  10       12.42       13.05      4.66 o 
 -12   1  10        9.76        4.59      2.51 o 
 -11   1  10       10.61        6.08      3.52 o 
 -10   1  10      109.95      121.83      6.87 o 
  -9   1  10      266.87      278.53     11.24 o 
  -8   1  10       48.52       56.08      4.70 o 
  -7   1  10      158.24      151.38      6.40 o 
  -6   1  10        4.26        9.59      2.85 o 
  -5   1  10      126.50      120.96      3.42 o 
  -4   1  10        0.54        0.84      1.16 o 
  -3   1  10       77.29       77.23      3.34 o 
  -2   1  10       52.16       60.38      3.09 o 
  -1   1  10       62.54       65.50      3.20 o 
   0   1  10        3.24        1.66      1.18 o 
   1   1  10       67.44       79.28      4.98 o 
   2   1  10      179.34      169.70      5.74 o 
   3   1  10      438.34      429.51      9.29 o 
   4   1  10       97.93       95.08      7.00 o 
   5   1  10       11.99       10.78      1.90 o 
   6   1  10       17.71        9.50      2.00 o 
   7   1  10        3.70        0.98      1.66 o 
   8   1  10       32.39       29.46      3.01 o 
   9   1  10       31.29       30.87      3.20 o 
 -12   2  10       17.14       12.39      3.09 o 
 -11   2  10        0.49       -2.31      2.04 o 
 -10   2  10       11.77       12.61      2.75 o 
  -9   2  10       16.81       18.97      3.52 o 
  -8   2  10      175.73      158.95      8.00 o 
  -7   2  10       67.72       70.97      3.86 o 
  -6   2  10      103.75      102.14      5.97 o 
  -5   2  10      320.59      311.91      6.46 o 
  -4   2  10       38.52       35.85      2.02 o 
  -3   2  10      250.07      229.54      6.27 o 
  -2   2  10      132.29      138.12      4.50 o 
  -1   2  10        3.25       11.31      1.87 o 
   0   2  10     1438.63     1393.59     39.35 o 
   1   2  10      425.42      450.36     13.08 o 
   2   2  10      503.24      470.01     14.26 o 
   3   2  10      878.26      857.76     24.82 o 
   4   2  10      608.53      564.91     13.99 o 
   5   2  10       26.57       24.31      3.20 o 
   6   2  10       47.96       36.72      3.50 o 
   7   2  10       13.45        9.56      2.81 o 
   8   2  10       28.80       28.30      2.97 o 
   9   2  10       37.23       31.64      3.25 o 
 -11   3  10      136.45      147.79     20.46 o 
 -10   3  10        0.37       -0.34      2.61 o 
  -9   3  10        0.48        0.57      2.34 o 
  -8   3  10        2.49        1.07      2.68 o 
  -7   3  10       14.43       15.40      3.52 o 
  -6   3  10        0.25        0.56      2.10 o 
  -5   3  10      295.03      279.93      7.03 o 
  -4   3  10       11.32       16.44      2.47 o 
  -3   3  10        3.73        4.60      1.84 o 
  -2   3  10       64.35       62.41      3.49 o 
  -1   3  10      810.77      834.02     12.72 o 
   0   3  10      341.81      339.13      7.59 o 
   1   3  10        8.25        4.58      2.48 o 
   2   3  10        0.86        2.52      2.37 o 
   3   3  10      199.67      201.11      8.30 o 
   4   3  10       33.37       36.44      4.38 o 
   5   3  10      325.85      330.61     21.64 o 
   6   3  10      113.16      113.63      7.12 o 
   7   3  10      131.65      126.37      7.58 o 
   8   3  10        7.96        3.82      2.46 o 
   9   3  10       54.26       58.83      5.64 o 
 -11   4  10       63.74       82.03      6.99 o 
 -10   4  10        0.01       -4.53      3.02 o 
  -9   4  10       40.98       44.50      5.10 o 
  -8   4  10      104.88       96.94      6.52 o 
  -7   4  10        3.01        4.24      2.72 o 
  -6   4  10      140.22      137.90      7.21 o 
  -5   4  10       44.17       42.16      3.55 o 
  -4   4  10       11.52       13.68      2.04 o 
  -3   4  10       34.91       39.38      3.22 o 
  -2   4  10       10.89       10.89      2.33 o 
  -1   4  10        6.41        4.85      2.00 o 
   0   4  10       25.94       24.97      2.76 o 
   1   4  10        9.83       10.50      2.16 o 
   2   4  10      481.64      462.72     12.93 o 
   3   4  10       60.76       69.10     11.41 o 
   4   4  10       52.60       43.44      4.98 o 
   5   4  10      284.53      290.47     17.61 o 
   6   4  10       26.82       36.00      4.96 o 
   7   4  10        0.22       -0.48      2.66 o 
   8   4  10       28.52       25.10      4.73 o 
 -10   5  10        0.19        6.55      3.43 o 
  -9   5  10        4.95        5.73      3.20 o 
  -8   5  10        0.01       -3.17      2.58 o 
  -7   5  10      103.31      105.15      6.64 o 
  -6   5  10       45.03       42.25      4.70 o 
  -5   5  10       24.60       22.40      2.71 o 
  -4   5  10        2.31        4.54      1.65 o 
  -3   5  10       66.15       69.03      3.36 o 
  -2   5  10       73.59       77.00      3.92 o 
  -1   5  10       53.52       54.78      4.56 o 
   0   5  10      162.34      158.95      5.81 o 
   1   5  10        3.59        2.53      2.06 o 
   2   5  10       97.25       82.87      6.28 o 
   3   5  10      174.78      172.67      8.40 o 
   4   5  10       57.25       62.30      8.72 o 
   5   5  10        3.03        2.27      2.84 o 
   6   5  10        2.03        1.53      4.03 o 
   7   5  10        0.11        2.22      2.84 o 
  -8   6  10       31.26       30.44      4.86 o 
  -7   6  10        6.57        9.07      6.21 o 
  -6   6  10        8.11        8.25      2.37 o 
  -5   6  10        6.20        3.07      1.99 o 
  -4   6  10       26.62       26.69      2.60 o 
  -3   6  10       21.20       31.62      2.77 o 
  -2   6  10        0.16       -1.94      1.65 o 
  -1   6  10        9.03        6.55      2.10 o 
   0   6  10       22.79       23.72      3.15 o 
   1   6  10       12.20       10.13      2.63 o 
   2   6  10       45.07       34.86      4.96 o 
   3   6  10        9.10        6.68      4.19 o 
   4   6  10       21.65       24.36      4.82 o 
   5   6  10       33.37       39.54      5.54 o 
   6   6  10        4.43       -2.09      2.84 o 
  -6   7  10       22.73       23.70      5.66 o 
  -5   7  10        1.15       -1.26      2.95 o 
  -4   7  10        3.14        1.61      2.27 o 
  -3   7  10       34.02       40.28      3.21 o 
  -2   7  10       21.74       21.79      2.60 o 
  -1   7  10        6.36        5.69      2.44 o 
   0   7  10      115.81      113.63      5.86 o 
   1   7  10       31.44       37.85      3.61 o 
   2   7  10        7.82        3.56      3.38 o 
   3   7  10        0.23       -2.35      3.29 o 
 -12   1  11       11.54       16.63      3.22 o 
 -11   1  11        0.24       -1.40      2.96 o 
 -10   1  11        0.02       -0.40      2.58 o 
  -9   1  11       10.22       11.22      7.55 o 
  -8   1  11      237.40      240.27      8.42 o 
  -7   1  11       77.60       74.14      4.86 o 
  -6   1  11      317.17      289.23     10.73 o 
  -5   1  11       26.07       25.86      2.50 o 
  -4   1  11      210.34      226.72      5.07 o 
  -3   1  11     1118.44     1122.54     23.85 o 
  -2   1  11      947.05      994.65     14.18 o 
  -1   1  11      861.12      852.91     16.73 o 
   0   1  11       91.91      107.48      4.62 o 
   1   1  11      226.53      237.12      8.42 o 
   2   1  11      305.76      275.30     11.41 o 
   3   1  11       17.06       21.49      3.86 o 
   4   1  11       37.74       32.39      4.15 o 
   5   1  11       10.11        4.19      2.61 o 
   6   1  11      204.19      192.63      6.74 o 
   7   1  11       18.25       25.35      2.89 o 
   8   1  11      152.21      169.08      5.86 o 
   9   1  11        4.71        6.77      2.29 o 
 -11   2  11       10.58        8.26      3.43 o 
 -10   2  11        2.13        1.85      2.61 o 
  -9   2  11       39.64       39.57      8.22 o 
  -8   2  11        4.85        6.37      2.85 o 
  -7   2  11        8.95        9.39      2.53 o 
  -6   2  11       96.79      101.19      5.59 o 
  -5   2  11      135.46      136.66      4.17 o 
  -4   2  11      108.57      110.88      3.67 o 
  -3   2  11        5.97        4.24      1.42 o 
  -2   2  11        1.39       -1.44      1.38 o 
  -1   2  11        0.54        0.59      1.60 o 
   0   2  11     1123.45     1080.52     15.49 o 
   1   2  11       37.12       39.71      6.21 o 
   2   2  11       13.26       14.29      3.20 o 
   3   2  11       33.49       43.51      4.73 o 
   4   2  11      274.51      277.63     10.08 o 
   5   2  11       71.59       66.98      5.68 o 
   6   2  11       16.80       19.15      2.92 o 
   7   2  11        3.42        4.57      2.32 o 
   8   2  11        0.21       -0.16      1.92 o 
 -11   3  11       22.26       13.45      3.87 o 
 -10   3  11       25.60       23.46      4.38 o 
  -9   3  11        2.68        3.69      2.85 o 
  -8   3  11      251.70      270.13      9.95 o 
  -7   3  11       33.19       28.98      4.15 o 
  -6   3  11        2.61        2.60      2.52 o 
  -5   3  11       16.13       11.48      2.31 o 
  -4   3  11       94.26      105.44      3.89 o 
  -3   3  11      361.67      344.78     13.77 o 
  -2   3  11      170.98      169.53      6.63 o 
  -1   3  11      987.77      960.28     16.00 o 
   0   3  11       18.95       21.40      2.56 o 
   1   3  11       21.20       13.08      3.35 o 
   2   3  11        0.10        3.16      2.52 o 
   3   3  11        0.21        2.36      2.48 o 
   4   3  11       21.66       33.00      4.51 o 
   5   3  11       46.03       61.49     10.73 o 
   6   3  11       24.02       15.37      3.77 o 
   7   3  11       50.63       39.81      5.10 o 
   8   3  11      104.99      114.37      7.71 o 
 -10   4  11       77.70       73.86      7.88 o 
  -9   4  11        5.48        5.52      3.06 o 
  -8   4  11       29.76       36.31      4.74 o 
  -7   4  11        3.28        0.84      2.61 o 
  -6   4  11      262.26      279.39      9.84 o 
  -5   4  11       42.74       29.41      3.22 o 
  -4   4  11      133.98      129.85      5.08 o 
  -3   4  11      171.44      162.63      6.55 o 
  -2   4  11      456.49      432.65      9.27 o 
  -1   4  11       34.03       45.11      3.44 o 
   0   4  11      137.25      125.34      5.18 o 
   1   4  11       97.96      112.58      6.88 o 
   2   4  11       68.74       63.55      9.06 o 
   3   4  11       22.25       28.36      7.55 o 
   4   4  11       44.84       56.40     12.58 o 
   5   4  11        0.02        5.03      2.98 o 
   6   4  11      137.75      156.68      8.50 o 
   7   4  11       40.03       35.71      5.33 o 
  -9   5  11        0.13       -1.18      2.90 o 
  -8   5  11       17.57       18.90      4.15 o 
  -7   5  11       23.09       24.47      8.39 o 
  -6   5  11       21.18       12.86      3.43 o 
  -5   5  11       22.35       23.41      3.28 o 
  -4   5  11       36.44       40.81      3.17 o 
  -3   5  11      232.37      228.52      6.20 o 
  -2   5  11        9.00        9.32      2.50 o 
  -1   5  11       38.39       34.81      3.40 o 
   0   5  11        1.02       -0.87      1.92 o 
   1   5  11       69.25       54.76      5.44 o 
   2   5  11        1.31        2.16      4.36 o 
   3   5  11        4.29        3.69      3.22 o 
   4   5  11       80.12       85.00      6.97 o 
   5   5  11       18.63       27.36      4.76 o 
   6   5  11       58.90       65.18      7.04 o 
  -7   6  11        0.63       -1.99      2.96 o 
  -6   6  11      198.90      201.14      9.24 o 
  -5   6  11       20.22       22.21      4.89 o 
  -4   6  11        0.63        1.13      2.00 o 
  -3   6  11        2.88        2.25      1.73 o 
  -2   6  11       46.32       47.83      4.09 o 
  -1   6  11        0.32        2.31      2.15 o 
   0   6  11      143.77      145.75      6.06 o 
   1   6  11        0.07       -1.27      2.90 o 
   2   6  11        5.30        9.55      3.53 o 
   3   6  11       12.55        8.72      3.87 o 
   4   6  11        6.62        7.46      3.71 o 
  -5   7  11        5.70       -0.61      2.50 o 
  -4   7  11       41.36       48.06      4.16 o 
  -3   7  11       32.16       41.03      3.65 o 
  -2   7  11        0.01       -1.73      1.89 o 
  -1   7  11       23.97       23.72      3.18 o 
   0   7  11        0.95       -0.45      2.45 o 
   1   7  11       18.23       20.73      4.38 o 
   2   7  11       47.57       50.67      6.05 o 
 -11   0  12       23.85       25.49      6.71 o 
 -10   0  12      189.77      176.78     11.74 o 
  -9   0  12       25.01       33.21      6.04 o 
  -8   0  12       20.18       20.80      5.03 o 
  -7   0  12      331.19      366.32     14.42 o 
  -6   0  12      253.57      259.31     11.74 o 
  -5   0  12       33.94       33.55      5.03 o 
  -4   0  12      470.56      438.78     10.55 o 
  -3   0  12      221.47      194.23      9.73 o 
  -2   0  12      425.96      411.60     15.10 o 
  -1   0  12      626.69      533.71     17.78 o 
   0   0  12      392.59      411.94     15.77 o 
   1   0  12      299.08      219.72     11.41 o 
   2   0  12        0.18        0.00      2.68 o 
   3   0  12      862.23      838.64     25.49 o 
   4   0  12      477.71      386.78     16.44 o 
   5   0  12      125.48      119.76      9.73 o 
   6   0  12        4.15        4.36      3.35 o 
   7   0  12       12.61        6.71      4.36 o 
   8   0  12        0.32        0.82      2.58 o 
 -11   1  12        6.72        7.00      3.55 o 
 -10   1  12        0.42       -0.21      2.96 o 
  -9   1  12        1.19       -3.37      2.24 o 
  -8   1  12        2.01        0.32      2.24 o 
  -7   1  12        2.34       -3.02      2.01 o 
  -6   1  12       25.00       26.07      3.43 o 
  -5   1  12        3.52        2.90      2.35 o 
  -4   1  12      126.11      116.41      3.85 o 
  -3   1  12       85.73       90.24      3.54 o 
  -2   1  12       15.67       13.85      2.31 o 
  -1   1  12        0.10        0.99      1.58 o 
   0   1  12       15.01       19.27      3.43 o 
   1   1  12        3.83        4.27      2.42 o 
   2   1  12       38.67       58.31      5.10 o 
   3   1  12      111.06      116.89      6.76 o 
   4   1  12        0.00        2.82      2.34 o 
   5   1  12       18.17       17.20      5.03 o 
   6   1  12       11.64       11.49      3.69 o 
   7   1  12        0.20       -0.90      2.00 o 
   8   1  12        0.14       -2.23      2.04 o 
 -11   2  12       87.95       96.28     13.92 o 
 -10   2  12        8.78        1.72      5.54 o 
  -9   2  12       24.96       26.03      6.71 o 
  -8   2  12        0.00       -0.50      2.13 o 
  -7   2  12      242.35      249.55      9.90 o 
  -6   2  12      292.61      301.86     14.76 o 
  -5   2  12       41.57       50.35      3.48 o 
  -4   2  12        0.59        0.17      2.03 o 
  -3   2  12      325.24      303.11     11.34 o 
  -2   2  12      147.14      153.47      7.31 o 
  -1   2  12      613.05      542.27     10.10 o 
   0   2  12      196.17      176.92      8.39 o 
   1   2  12       86.71      113.30      6.52 o 
   2   2  12      583.11      558.58     27.34 o 
   3   2  12       33.13       37.74      4.74 o 
   4   2  12       56.41       42.41      5.10 o 
   5   2  12      154.37      169.57      8.29 o 
   6   2  12       59.85       63.98      5.92 o 
   7   2  12       40.18       37.76      3.98 o 
 -10   3  12        3.10        2.13      2.96 o 
  -9   3  12       14.22       10.25      4.36 o 
  -8   3  12        8.92        4.32      4.53 o 
  -7   3  12        0.00        2.74      3.02 o 
  -6   3  12        0.81        2.18      2.37 o 
  -5   3  12      166.33      169.10      9.26 o 
  -4   3  12        4.17        2.99      1.80 o 
  -3   3  12       79.48       76.44      4.12 o 
  -2   3  12       33.19       24.50      2.89 o 
  -1   3  12       12.32       17.41      2.61 o 
   0   3  12        1.64       -0.94      2.68 o 
   1   3  12      106.06      106.06      6.52 o 
   2   3  12        0.51       -1.02      2.34 o 
   3   3  12        0.47        2.85      2.61 o 
   4   3  12        3.63        4.80      3.06 o 
   5   3  12        6.51        0.84      3.19 o 
   6   3  12        6.80       11.76      3.38 o 
   7   3  12        0.95       -0.60      2.79 o 
  -9   4  12        0.16       -1.12      2.72 o 
  -8   4  12       52.01       43.09      5.20 o 
  -7   4  12       74.44       82.61      6.26 o 
  -6   4  12        0.20        2.93      2.58 o 
  -5   4  12        4.71        2.53      3.92 o 
  -4   4  12       70.28       69.84      5.60 o 
  -3   4  12      279.97      280.04      7.61 o 
  -2   4  12      142.98      140.40      9.53 o 
  -1   4  12        0.11       -0.67      1.74 o 
   0   4  12      118.17      123.56     12.08 o 
   1   4  12        3.20       10.98      4.19 o 
   2   4  12       22.14       20.13      4.03 o 
   3   4  12       50.17       63.24     10.40 o 
   4   4  12      185.33      186.31      9.24 o 
   5   4  12        3.66        7.51      3.46 o 
   6   4  12        0.01        1.01      2.84 o 
  -8   5  12        6.36        2.57      5.54 o 
  -7   5  12       32.13       37.14      7.72 o 
  -6   5  12        3.52        5.84      3.20 o 
  -5   5  12      196.35      204.54     12.75 o 
  -4   5  12        0.97        0.60      2.19 o 
  -3   5  12      120.09      118.04      7.75 o 
  -2   5  12       30.47       30.29      3.48 o 
  -1   5  12       65.20       92.78      5.01 o 
   0   5  12        7.54       12.17      3.38 o 
   1   5  12       49.02       43.77      5.33 o 
   2   5  12       24.03       21.24      5.87 o 
   3   5  12        0.39        0.30      3.14 o 
   4   5  12        3.67       -1.13      3.69 o 
   5   5  12       12.57        7.86      3.78 o 
  -6   6  12       73.41       73.31      6.40 o 
  -5   6  12       22.08       23.84      3.74 o 
  -4   6  12       67.44       64.81      4.81 o 
  -3   6  12       14.16       18.58      2.84 o 
  -2   6  12        0.52        0.20      2.28 o 
  -1   6  12        5.91        5.77      2.50 o 
   0   6  12        0.09       -4.78      3.19 o 
   1   6  12       12.79       13.67      4.19 o 
   2   6  12       85.76       90.42      7.23 o 
   3   6  12        0.91        0.97      3.38 o 
 -10   1  13        2.90        3.01      2.50 o 
  -9   1  13        7.05        3.50      2.96 o 
  -8   1  13      133.96      136.23      9.73 o 
  -7   1  13        0.20       -3.22      3.35 o 
  -6   1  13      341.39      320.43      9.60 o 
  -5   1  13       96.41      100.29      4.64 o 
  -4   1  13       99.04       78.13      3.09 o 
  -3   1  13        4.24        6.58      2.43 o 
  -2   1  13       22.65       30.59      2.91 o 
  -1   1  13      391.16      419.20     12.75 o 
   0   1  13        3.71        5.27      3.35 o 
   1   1  13       75.67       64.78     10.73 o 
   2   1  13       15.46       16.34      3.56 o 
   3   1  13        9.52       13.44      3.43 o 
   4   1  13        0.77        1.68      2.72 o 
   5   1  13        3.18        5.76      2.96 o 
   6   1  13       36.13       42.96      5.33 o 
   7   1  13       33.83       37.21      5.20 o 
 -10   2  13       29.74       27.67      4.62 o 
  -9   2  13       15.34       16.21      6.37 o 
  -8   2  13        5.00        5.12      2.72 o 
  -7   2  13       10.87       10.32      3.86 o 
  -6   2  13        2.49        6.53      2.72 o 
  -5   2  13       57.70       54.53      4.62 o 
  -4   2  13        2.45        3.25      1.87 o 
  -3   2  13        8.08       13.91      2.50 o 
  -2   2  13        1.87        1.34      1.90 o 
  -1   2  13        0.28       -2.85      1.90 o 
   0   2  13        5.63        2.81      2.48 o 
   1   2  13        4.17        3.35      2.58 o 
   2   2  13       25.82       29.19      4.38 o 
   3   2  13        0.08       -0.08      2.52 o 
   4   2  13        6.84        4.52      3.35 o 
   5   2  13        5.04        1.60      2.72 o 
   6   2  13       22.72       22.33      4.38 o 
  -9   3  13       42.70       50.29      5.69 o 
  -8   3  13       53.97       55.70      5.57 o 
  -7   3  13      112.16      125.04      7.10 o 
  -6   3  13      395.42      414.54     18.62 o 
  -5   3  13        3.95        4.70      2.61 o 
  -4   3  13       71.42       66.91      4.19 o 
  -3   3  13       52.09       51.37      4.44 o 
  -2   3  13       15.63       23.48      2.87 o 
  -1   3  13       10.62       14.00      4.36 o 
   0   3  13       71.67       79.89      5.93 o 
   1   3  13       71.96       65.75      5.69 o 
   2   3  13       18.46       16.02      3.67 o 
   3   3  13       27.36       28.19      4.58 o 
   4   3  13       21.35       18.10      4.38 o 
   5   3  13        0.55       -0.50      2.48 o 
   6   3  13       29.18       22.62      4.62 o 
  -8   4  13       56.35       52.25      5.68 o 
  -7   4  13       13.35       14.68      4.70 o 
  -6   4  13        4.27        2.71      2.82 o 
  -5   4  13        2.00        5.38      2.82 o 
  -4   4  13       33.95       43.42      3.92 o 
  -3   4  13       27.07       28.14      3.55 o 
  -2   4  13       33.78       39.50      3.67 o 
  -1   4  13        0.30        0.84      4.19 o 
   0   4  13       80.19       92.19      6.76 o 
   1   4  13        0.09        1.93      2.72 o 
   2   4  13       37.18       40.90      5.20 o 
   3   4  13        0.22       -0.56      4.70 o 
   4   4  13        8.33       10.58      5.37 o 
   5   4  13        4.93        1.73      7.72 o 
  -7   5  13        4.50        9.04      3.69 o 
  -6   5  13      148.58      164.85      8.89 o 
  -5   5  13       36.22       43.18      9.73 o 
  -4   5  13       56.64       63.42      4.70 o 
  -3   5  13        0.33       -2.30      1.86 o 
  -2   5  13       37.17       42.23      3.92 o 
  -1   5  13       66.71       62.35      6.21 o 
   0   5  13        1.77       11.41      3.56 o 
   1   5  13       11.51       10.73      3.80 o 
   2   5  13        0.00       -0.19      2.96 o 
   3   5  13        3.08        1.45      3.06 o 
  -4   6  13      190.29      215.77      7.86 o 
  -3   6  13        7.80        6.73      2.37 o 
  -2   6  13        1.15       -2.70      2.31 o 
  -1   6  13        0.58        0.70      3.06 o 
   0   6  13       71.81       84.85      6.99 o 
  -9   0  14       36.56       46.63      7.38 o 
  -8   0  14       33.36       31.53      6.04 o 
  -7   0  14       93.73       96.28      8.39 o 
  -6   0  14       41.97       34.55      5.70 o 
  -5   0  14        3.77        2.68      3.02 o 
  -4   0  14        0.02        0.06      2.01 o 
  -3   0  14       75.79       80.75      5.22 o 
  -2   0  14       57.66       80.17      7.72 o 
  -1   0  14      331.28      326.95     16.27 o 
   0   0  14       18.79        7.38      4.36 o 
   1   0  14       30.17       16.10      5.03 o 
   2   0  14       11.62       12.75      4.70 o 
   3   0  14        2.87        7.04      4.36 o 
   4   0  14      128.79      117.07     10.73 o 
   5   0  14       68.80       78.50      9.39 o 
   6   0  14      106.13       96.79     12.75 o 
  -9   1  14       15.69       14.90      3.77 o 
  -8   1  14        2.86        0.50      2.61 o 
  -7   1  14        1.94        2.16      2.34 o 
  -6   1  14       38.95       33.69      3.45 o 
  -5   1  14       16.74       19.91      2.71 o 
  -4   1  14      105.48       91.00      3.81 o 
  -3   1  14       13.58       12.80      2.00 o 
  -2   1  14       65.52       68.13      6.71 o 
  -1   1  14        5.17        7.38      2.85 o 
   0   1  14        0.71        0.93      2.48 o 
   1   1  14       24.91       23.25      4.11 o 
   2   1  14        2.54        3.66      2.72 o 
   3   1  14        2.27       -1.04      2.66 o 
   4   1  14       23.25       19.86      4.15 o 
   5   1  14        0.96        1.40      2.72 o 
  -9   2  14       41.82       31.22      4.73 o 
  -8   2  14        1.04        3.79      2.82 o 
  -7   2  14        6.81        8.31      2.96 o 
  -6   2  14        0.01       -0.74      2.24 o 
  -5   2  14       77.21       83.39      5.69 o 
  -4   2  14      162.59      158.99      5.87 o 
  -3   2  14       81.38       84.13      4.57 o 
  -2   2  14       40.46       34.67      4.70 o 
  -1   2  14      154.95      156.61      7.55 o 
   0   2  14        0.02        0.49      2.58 o 
   1   2  14      106.41       91.78      9.90 o 
   2   2  14       31.96       42.79      5.37 o 
   3   2  14       18.22       21.72      4.15 o 
   4   2  14       92.83       89.62      7.10 o 
   5   2  14       25.06       42.04      5.68 o 
  -8   3  14        1.21       -2.55      2.72 o 
  -7   3  14        0.01        6.16      3.19 o 
  -6   3  14       44.35       34.20      4.62 o 
  -5   3  14       85.32       92.24      6.28 o 
  -4   3  14       22.27       21.25      2.97 o 
  -3   3  14       33.05       37.51      3.59 o 
  -2   3  14        3.11        2.32      4.03 o 
  -1   3  14        5.13        6.37      3.14 o 
   0   3  14       12.18        9.23      3.32 o 
   1   3  14       36.12       56.88      5.69 o 
   2   3  14       38.82       36.82      5.10 o 
   3   3  14        7.27        7.00      3.30 o 
   4   3  14       12.08       10.57      4.03 o 
  -7   4  14        0.00        2.18      2.85 o 
  -6   4  14       58.42       56.35      5.81 o 
  -5   4  14       45.09       38.07      4.86 o 
  -4   4  14        0.41        0.34      2.06 o 
  -3   4  14        9.87        6.08      2.31 o 
  -2   4  14       11.65       10.40      3.69 o 
  -1   4  14      226.63      250.89     25.16 o 
   0   4  14       17.27       13.59      3.80 o 
   1   4  14       19.37       16.15      4.70 o 
   2   4  14       16.66       18.89      4.27 o 
   3   4  14        3.63        2.18      3.32 o 
  -5   5  14       27.76       32.80      4.96 o 
  -4   5  14        5.91        7.45      2.79 o 
  -3   5  14       74.06       74.14      5.03 o 
  -2   5  14        7.34       -0.95      6.54 o 
  -1   5  14        0.00       -2.18      3.08 o 
   0   5  14        9.97       13.92      4.03 o 
   1   5  14       22.20       34.20      5.44 o 
  -8   1  15        0.78        1.52      2.58 o 
  -7   1  15        2.74        2.36      3.52 o 
  -6   1  15      268.42      279.59     10.90 o 
  -5   1  15        4.41        2.54      5.70 o 
  -4   1  15      202.61      207.10      8.18 o 
  -3   1  15       20.75       11.48      3.14 o 
  -2   1  15        1.17        3.54      3.86 o 
  -1   1  15       12.17       20.59      3.91 o 
   0   1  15       73.06       88.69      6.52 o 
   1   1  15      113.76      124.12      7.59 o 
   2   1  15        0.11        0.83      5.20 o 
   3   1  15       82.89       93.46      7.12 o 
   4   1  15       35.39       31.18      5.10 o 
  -7   2  15        1.61       -0.03      2.48 o 
  -6   2  15        2.81        2.32      2.72 o 
  -5   2  15        4.66        5.21      2.58 o 
  -4   2  15      102.02      108.03      6.40 o 
  -3   2  15        1.89       -1.02      2.48 o 
  -2   2  15        8.59        8.39      4.36 o 
  -1   2  15        0.44       -2.36      2.34 o 
   0   2  15       16.99       19.77      4.01 o 
   1   2  15        0.43       -5.03      3.35 o 
   2   2  15        4.53        7.35      3.43 o 
   3   2  15       10.84       11.48      4.11 o 
  -6   3  15       38.12       38.34     12.08 o 
  -5   3  15       32.95       29.71      5.70 o 
  -4   3  15      122.54      106.43      5.49 o 
  -3   3  15        5.62        2.01      4.03 o 
  -2   3  15        0.74       -0.84      2.37 o 
  -1   3  15       37.94       44.77      5.33 o 
   0   3  15        5.29        2.89      3.06 o 
   1   3  15      102.28      107.33     11.57 o 
   2   3  15        0.06       -1.64      2.96 o 
  -4   4  15       77.31       83.97      5.16 o 
  -3   4  15        3.18        3.96      2.90 o 
  -2   4  15       44.44       42.32      5.30 o 
  -1   4  15       20.72       15.86      5.37 o 
   0   4  15        6.48        5.87      3.56 o 
   1   4  15        1.58        1.18      3.20 o 
  -6   0  16       45.93       34.22      6.37 o 
  -5   0  16      189.64      194.23     11.74 o 
  -4   0  16       24.29       21.80      5.03 o 
  -3   0  16       51.81       75.37      5.68 o 
  -2   0  16       77.07       92.25      9.06 o 
  -1   0  16      203.14      236.16     13.75 o 
   0   0  16       52.03       52.33      7.72 o 
   1   0  16       90.88       75.81      8.72 o 
   2   0  16        8.20       23.82      6.04 o 
  -6   1  16        3.16       -2.15      2.34 o 
  -5   1  16        0.00       -0.26      2.48 o 
  -4   1  16        0.01        3.35      3.35 o 
  -3   1  16        3.20        0.94      4.86 o 
  -2   1  16        0.00       -3.72      2.48 o 
  -1   1  16       16.69       22.72      7.21 o 
   0   1  16        0.32       -2.07      4.70 o 
   1   1  16        1.19       -0.09      4.53 o 
   2   1  16        0.41       -2.61      2.72 o 
  -5   2  16       90.77      104.46      6.76 o 
  -4   2  16        5.34        8.72      4.03 o 
  -3   2  16       12.72        1.31      2.58 o 
  -2   2  16        3.06       -0.17      2.85 o 
  -1   2  16       34.14       35.34      5.10 o 
   0   2  16       18.84       22.46      4.51 o 
   1   2  16      142.34      137.36      8.53 o 
  -3   3  16       61.29       69.85      6.15 o 
  -2   3  16        2.80       -1.72      2.96 o 
  -1   3  16       24.96       24.01      9.39 o 
                                                 
